# Supplementary material for: Isolation of Acetylated and Unmodified Protein N-Terminal Peptides by Strong Cation Exchange Chromatographic Separation of TrypN-Digested Peptides
Source: Mol Cell Proteomics. 2020 Nov 24;20:100003. doi: 10.1074/mcp.TIR120.002148 (PMC7857546; doi:10.1074/mcp.TIR120.002148)
Supplement: Supplementary file 1 — Supplemental Tables [file mmc1.xlsx]

## Sheet: Table S1
Table S1. Identification list of TrypN- and trypsin-mixed HEK293T peptides.
Fractions	prot_hit_num	prot_acc	prot_desc	prot_score	prot_mass	prot_matches	prot_matches_sig	prot_sequences	prot_sequences_sig	pep_query	pep_index	pep_rank	pep_isbold	pep_isunique	pep_exp_mz	pep_exp_mr	pep_exp_z	pep_calc_mr	pep_delta	pep_start	pep_end	pep_miss	pep_score	pep_homol	pep_ident	pep_expect	pep_seq	pep_res_before	pep_res_first	pep_res_last	pep_res_after	pep_var_mod	pep_var_mod_pos	pep_summed_mod_pos	pep_local_mod_pos	pep_scan_title
F2	1	ACTB_HUMAN	Actin, cytoplasmic 1 OS=Homo sapiens GN=ACTB PE=1 SV=1	534	42052	10	10	1	1	502	510	1	1	1	847.358	1692.7	2	1692.7	0.0051	2	17	0	89.4	21	28	4.2e-09	DDDIAALVVDNGSGMC	M	D	C	K	Acetyl (Protein N-term)	2.0000000000000000.0			spec_id: 1.1.4246.2, sample: 1, period: 1, cycle: 4246, experiment: 2, file_path: D:\Users\massUser\Documents\JobRequest\ResultFiles\20180510\20180510153954130187^10.242.16.21^peio0105@gmail.com\ManualInputFile\171104HKETCTN_SCXF2.wiff, spec_rt: 32.0415, spec_prec: 847.3584, spec_stage: 2, charge: 2, polarity: +, File: 171104HKETCTN_SCXF2.wiff
F2	1	ACTB_HUMAN	Actin, cytoplasmic 1 OS=Homo sapiens GN=ACTB PE=1 SV=1	534	42052	10	10	1	1	505	485	1	1	1	855.353	1708.69	2	1708.69	-0.0002	2	17	0	71.78	20	25	1.9e-07	DDDIAALVVDNGSGMC	M	D	C	K	Oxidation (M); Acetyl (Protein N-term)	2.0000000000000010.0			spec_id: 1.1.4123.2, sample: 1, period: 1, cycle: 4123, experiment: 2, file_path: D:\Users\massUser\Documents\JobRequest\ResultFiles\20180510\20180510153954130187^10.242.16.21^peio0105@gmail.com\ManualInputFile\171104HKETCTN_SCXF2.wiff, spec_rt: 30.8420, spec_prec: 855.3532, spec_stage: 2, charge: 2, polarity: +, File: 171104HKETCTN_SCXF2.wiff
F2	1	ACTB_HUMAN	Actin, cytoplasmic 1 OS=Homo sapiens GN=ACTB PE=1 SV=1	534	42052	10	10	1	1	506	491	1	1	1	855.356	1708.7	2	1708.69	0.0064	2	17	0	68.03	20	26	4.2e-07	DDDIAALVVDNGSGMC	M	D	C	K	Oxidation (M); Acetyl (Protein N-term)	2.0000000000000010.0			spec_id: 1.1.4141.3, sample: 1, period: 1, cycle: 4141, experiment: 3, file_path: D:\Users\massUser\Documents\JobRequest\ResultFiles\20180510\20180510153954130187^10.242.16.21^peio0105@gmail.com\ManualInputFile\171104HKETCTN_SCXF2.wiff, spec_rt: 31.0475, spec_prec: 855.3565, spec_stage: 2, charge: 2, polarity: +, File: 171104HKETCTN_SCXF2.wiff
F2	1	ACTB_HUMAN	Actin, cytoplasmic 1 OS=Homo sapiens GN=ACTB PE=1 SV=1	534	42052	10	10	1	1	507	504	1	1	1	855.358	1708.7	2	1708.69	0.0086	2	17	0	84.4	21	26	1.2e-08	DDDIAALVVDNGSGMC	M	D	C	K	Oxidation (M); Acetyl (Protein N-term)	2.0000000000000010.0			spec_id: 1.1.4213.2, sample: 1, period: 1, cycle: 4213, experiment: 2, file_path: D:\Users\massUser\Documents\JobRequest\ResultFiles\20180510\20180510153954130187^10.242.16.21^peio0105@gmail.com\ManualInputFile\171104HKETCTN_SCXF2.wiff, spec_rt: 31.7227, spec_prec: 855.3576, spec_stage: 2, charge: 2, polarity: +, File: 171104HKETCTN_SCXF2.wiff
F2	1	ACTB_HUMAN	Actin, cytoplasmic 1 OS=Homo sapiens GN=ACTB PE=1 SV=1	534	42052	10	10	1	1	508	360	1	1	1	855.358	1708.7	2	1708.69	0.0102	2	17	0	41.74	18	26	0.00012	DDDIAALVVDNGSGMC	M	D	C	K	Oxidation (M); Acetyl (Protein N-term)	2.0000000000000010.0			spec_id: 1.1.3906.3, sample: 1, period: 1, cycle: 3906, experiment: 3, file_path: D:\Users\massUser\Documents\JobRequest\ResultFiles\20180510\20180510153954130187^10.242.16.21^peio0105@gmail.com\ManualInputFile\171104HKETCTN_SCXF2.wiff, spec_rt: 27.8560, spec_prec: 855.3584, spec_stage: 2, charge: 2, polarity: +, File: 171104HKETCTN_SCXF2.wiff
F2	1	ACTB_HUMAN	Actin, cytoplasmic 1 OS=Homo sapiens GN=ACTB PE=1 SV=1	534	42052	10	10	1	1	509	499	1	1	1	855.361	1708.71	2	1708.69	0.0146	2	17	0	72.08	20	27	1.7e-07	DDDIAALVVDNGSGMC	M	D	C	K	Oxidation (M); Acetyl (Protein N-term)	2.0000000000000010.0			spec_id: 1.1.4185.3, sample: 1, period: 1, cycle: 4185, experiment: 3, file_path: D:\Users\massUser\Documents\JobRequest\ResultFiles\20180510\20180510153954130187^10.242.16.21^peio0105@gmail.com\ManualInputFile\171104HKETCTN_SCXF2.wiff, spec_rt: 31.4548, spec_prec: 855.3606, spec_stage: 2, charge: 2, polarity: +, File: 171104HKETCTN_SCXF2.wiff
F2	1	ACTB_HUMAN	Actin, cytoplasmic 1 OS=Homo sapiens GN=ACTB PE=1 SV=1	534	42052	10	10	1	1	510	494	1	1	1	855.361	1708.71	2	1708.69	0.0154	2	17	0	67.27	20	27	4.9e-07	DDDIAALVVDNGSGMC	M	D	C	K	Oxidation (M); Acetyl (Protein N-term)	2.0000000000000010.0			spec_id: 1.1.4164.2, sample: 1, period: 1, cycle: 4164, experiment: 2, file_path: D:\Users\massUser\Documents\JobRequest\ResultFiles\20180510\20180510153954130187^10.242.16.21^peio0105@gmail.com\ManualInputFile\171104HKETCTN_SCXF2.wiff, spec_rt: 31.2480, spec_prec: 855.3610, spec_stage: 2, charge: 2, polarity: +, File: 171104HKETCTN_SCXF2.wiff
F2	1	ACTB_HUMAN	Actin, cytoplasmic 1 OS=Homo sapiens GN=ACTB PE=1 SV=1	534	42052	10	10	1	1	511	481	1	1	1	855.361	1708.71	2	1708.69	0.0156	2	17	0	74.27	20	27	1.1e-07	DDDIAALVVDNGSGMC	M	D	C	K	Oxidation (M); Acetyl (Protein N-term)	2.0000000000000010.0			spec_id: 1.1.4102.2, sample: 1, period: 1, cycle: 4102, experiment: 2, file_path: D:\Users\massUser\Documents\JobRequest\ResultFiles\20180510\20180510153954130187^10.242.16.21^peio0105@gmail.com\ManualInputFile\171104HKETCTN_SCXF2.wiff, spec_rt: 30.6355, spec_prec: 855.3611, spec_stage: 2, charge: 2, polarity: +, File: 171104HKETCTN_SCXF2.wiff
F2	1	ACTB_HUMAN	Actin, cytoplasmic 1 OS=Homo sapiens GN=ACTB PE=1 SV=1	534	42052	10	10	1	1	512	454	1	1	1	855.362	1708.71	2	1708.69	0.0174	2	17	0	73.16	20	27	1.4e-07	DDDIAALVVDNGSGMC	M	D	C	K	Oxidation (M); Acetyl (Protein N-term)	2.0000000000000010.0			spec_id: 1.1.4036.2, sample: 1, period: 1, cycle: 4036, experiment: 2, file_path: D:\Users\massUser\Documents\JobRequest\ResultFiles\20180510\20180510153954130187^10.242.16.21^peio0105@gmail.com\ManualInputFile\171104HKETCTN_SCXF2.wiff, spec_rt: 29.8374, spec_prec: 855.3620, spec_stage: 2, charge: 2, polarity: +, File: 171104HKETCTN_SCXF2.wiff
F2	1	ACTB_HUMAN	Actin, cytoplasmic 1 OS=Homo sapiens GN=ACTB PE=1 SV=1	534	42052	10	10	1	1	513	475	1	1	1	570.582	1708.72	3	1708.69	0.0321	2	17	0	72.12	20	28	1.7e-07	DDDIAALVVDNGSGMC	M	D	C	K	Oxidation (M); Acetyl (Protein N-term)	2.0000000000000010.0			spec_id: 1.1.4084.2, sample: 1, period: 1, cycle: 4084, experiment: 2, file_path: D:\Users\massUser\Documents\JobRequest\ResultFiles\20180510\20180510153954130187^10.242.16.21^peio0105@gmail.com\ManualInputFile\171104HKETCTN_SCXF2.wiff, spec_rt: 30.4355, spec_prec: 570.5820, spec_stage: 2, charge: 3, polarity: +, File: 171104HKETCTN_SCXF2.wiff
F2	2	FAS_HUMAN	Fatty acid synthase OS=Homo sapiens GN=FASN PE=1 SV=3	182	275877	4	4	1	1	327	342	1	1	1	590.765	1179.52	2	1179.52	0.0013	1	11	0	66.75	20	30	5.5e-07	MEEVVIAGMSG	-	M	G	K	Oxidation (M); Acetyl (Protein N-term)	2.10000000000.0			spec_id: 1.1.3891.2, sample: 1, period: 1, cycle: 3891, experiment: 2, file_path: D:\Users\massUser\Documents\JobRequest\ResultFiles\20180510\20180510153954130187^10.242.16.21^peio0105@gmail.com\ManualInputFile\171104HKETCTN_SCXF2.wiff, spec_rt: 27.5480, spec_prec: 590.7655, spec_stage: 2, charge: 2, polarity: +, File: 171104HKETCTN_SCXF2.wiff
F2	2	FAS_HUMAN	Fatty acid synthase OS=Homo sapiens GN=FASN PE=1 SV=3	182	275877	4	4	1	1	328	398	1	1	1	590.768	1179.52	2	1179.52	0.0065	1	11	0	60.87	28	31	1.3e-05	MEEVVIAGMSG	-	M	G	K	Oxidation (M); Acetyl (Protein N-term)	2.00000000100.0			spec_id: 1.1.3949.2, sample: 1, period: 1, cycle: 3949, experiment: 2, file_path: D:\Users\massUser\Documents\JobRequest\ResultFiles\20180510\20180510153954130187^10.242.16.21^peio0105@gmail.com\ManualInputFile\171104HKETCTN_SCXF2.wiff, spec_rt: 28.5188, spec_prec: 590.7681, spec_stage: 2, charge: 2, polarity: +, File: 171104HKETCTN_SCXF2.wiff
F2	2	FAS_HUMAN	Fatty acid synthase OS=Homo sapiens GN=FASN PE=1 SV=3	182	275877	4	4	1	1	333	141	1	1	1	598.766	1195.52	2	1195.51	0.0076	1	11	0	63.89	21	30	1.5e-06	MEEVVIAGMSG	-	M	G	K	2 Oxidation (M); Acetyl (Protein N-term)	2.10000000100.0			spec_id: 1.1.3595.3, sample: 1, period: 1, cycle: 3595, experiment: 3, file_path: D:\Users\massUser\Documents\JobRequest\ResultFiles\20180510\20180510153954130187^10.242.16.21^peio0105@gmail.com\ManualInputFile\171104HKETCTN_SCXF2.wiff, spec_rt: 23.4767, spec_prec: 598.7661, spec_stage: 2, charge: 2, polarity: +, File: 171104HKETCTN_SCXF2.wiff
F2	2	FAS_HUMAN	Fatty acid synthase OS=Homo sapiens GN=FASN PE=1 SV=3	182	275877	4	4	1	1	334	145	1	1	1	598.767	1195.52	2	1195.51	0.0098	1	11	0	63.47	28	30	6.8e-06	MEEVVIAGMSG	-	M	G	K	2 Oxidation (M); Acetyl (Protein N-term)	2.10000000100.0			spec_id: 1.1.3616.2, sample: 1, period: 1, cycle: 3616, experiment: 2, file_path: D:\Users\massUser\Documents\JobRequest\ResultFiles\20180510\20180510153954130187^10.242.16.21^peio0105@gmail.com\ManualInputFile\171104HKETCTN_SCXF2.wiff, spec_rt: 23.6762, spec_prec: 598.7672, spec_stage: 2, charge: 2, polarity: +, File: 171104HKETCTN_SCXF2.wiff
F2	3	ACTG_HUMAN	Actin, cytoplasmic 2 OS=Homo sapiens GN=ACTG1 PE=1 SV=1	160	42108	2	2	1	1	520	524	1	1	1	883.391	1764.77	2	1764.75	0.0133	2	17	0	86.86	21	30	7.2e-09	EEEIAALVIDNGSGMC	M	E	C	K	Oxidation (M); Acetyl (Protein N-term)	2.0000000000000010.0			spec_id: 1.1.4345.2, sample: 1, period: 1, cycle: 4345, experiment: 2, file_path: D:\Users\massUser\Documents\JobRequest\ResultFiles\20180510\20180510153954130187^10.242.16.21^peio0105@gmail.com\ManualInputFile\171104HKETCTN_SCXF2.wiff, spec_rt: 32.9033, spec_prec: 883.3912, spec_stage: 2, charge: 2, polarity: +, File: 171104HKETCTN_SCXF2.wiff
F2	3	ACTG_HUMAN	Actin, cytoplasmic 2 OS=Homo sapiens GN=ACTG1 PE=1 SV=1	160	42108	2	2	1	1	521	529	1	1	1	883.391	1764.77	2	1764.75	0.0135	2	17	0	94.31	22	30	1.4e-09	EEEIAALVIDNGSGMC	M	E	C	K	Oxidation (M); Acetyl (Protein N-term)	2.0000000000000010.0			spec_id: 1.1.4363.2, sample: 1, period: 1, cycle: 4363, experiment: 2, file_path: D:\Users\massUser\Documents\JobRequest\ResultFiles\20180510\20180510153954130187^10.242.16.21^peio0105@gmail.com\ManualInputFile\171104HKETCTN_SCXF2.wiff, spec_rt: 33.1076, spec_prec: 883.3913, spec_stage: 2, charge: 2, polarity: +, File: 171104HKETCTN_SCXF2.wiff
F2	4	H12_HUMAN	Histone H1.2 OS=Homo sapiens GN=HIST1H1C PE=1 SV=2	146	21352	6	6	1	1	420	50	1	1	1	696.84	1391.67	2	1391.66	0.0088	2	16	0	43.74		33	0.0024	SETAPAAPAAAPPAE	M	S	E	K	Acetyl (Protein N-term)	2.000000000000000.0			spec_id: 1.1.3309.3, sample: 1, period: 1, cycle: 3309, experiment: 3, file_path: D:\Users\massUser\Documents\JobRequest\ResultFiles\20180510\20180510153954130187^10.242.16.21^peio0105@gmail.com\ManualInputFile\171104HKETCTN_SCXF2.wiff, spec_rt: 20.3689, spec_prec: 696.8401, spec_stage: 2, charge: 2, polarity: +, File: 171104HKETCTN_SCXF2.wiff
F2	4	H12_HUMAN	Histone H1.2 OS=Homo sapiens GN=HIST1H1C PE=1 SV=2	146	21352	6	6	1	1	421	25	1	1	1	696.84	1391.67	2	1391.66	0.0092	2	16	0	23.18	19	33	0.0094	SETAPAAPAAAPPAE	M	S	E	K	Acetyl (Protein N-term)	2.000000000000000.0			spec_id: 1.1.3108.2, sample: 1, period: 1, cycle: 3108, experiment: 2, file_path: D:\Users\massUser\Documents\JobRequest\ResultFiles\20180510\20180510153954130187^10.242.16.21^peio0105@gmail.com\ManualInputFile\171104HKETCTN_SCXF2.wiff, spec_rt: 18.7626, spec_prec: 696.8403, spec_stage: 2, charge: 2, polarity: +, File: 171104HKETCTN_SCXF2.wiff
F2	4	H12_HUMAN	Histone H1.2 OS=Homo sapiens GN=HIST1H1C PE=1 SV=2	146	21352	6	6	1	1	422	56	2	1	1	696.841	1391.67	2	1391.66	0.0096	2	16	0	64.76	22	33	1.2e-06	SETAPAAPAAAPPAE	M	S	E	K	Acetyl (Protein N-term)	2.000000000000000.0			spec_id: 1.1.3325.2, sample: 1, period: 1, cycle: 3325, experiment: 2, file_path: D:\Users\massUser\Documents\JobRequest\ResultFiles\20180510\20180510153954130187^10.242.16.21^peio0105@gmail.com\ManualInputFile\171104HKETCTN_SCXF2.wiff, spec_rt: 20.5699, spec_prec: 696.8405, spec_stage: 2, charge: 2, polarity: +, File: 171104HKETCTN_SCXF2.wiff
F2	4	H12_HUMAN	Histone H1.2 OS=Homo sapiens GN=HIST1H1C PE=1 SV=2	146	21352	6	6	1	1	423	64	1	1	1	696.841	1391.67	2	1391.66	0.0098	2	16	0	46.53		33	0.0013	SETAPAAPAAAPPAE	M	S	E	K	Acetyl (Protein N-term)	2.000000000000000.0			spec_id: 1.1.3342.3, sample: 1, period: 1, cycle: 3342, experiment: 3, file_path: D:\Users\massUser\Documents\JobRequest\ResultFiles\20180510\20180510153954130187^10.242.16.21^peio0105@gmail.com\ManualInputFile\171104HKETCTN_SCXF2.wiff, spec_rt: 20.7764, spec_prec: 696.8406, spec_stage: 2, charge: 2, polarity: +, File: 171104HKETCTN_SCXF2.wiff
F2	4	H12_HUMAN	Histone H1.2 OS=Homo sapiens GN=HIST1H1C PE=1 SV=2	146	21352	6	6	1	1	424	30	1	1	1	696.841	1391.67	2	1391.66	0.0114	2	16	0	51.06		33	0.00045	SETAPAAPAAAPPAE	M	S	E	K	Acetyl (Protein N-term)	2.000000000000000.0			spec_id: 1.1.3163.2, sample: 1, period: 1, cycle: 3163, experiment: 2, file_path: D:\Users\massUser\Documents\JobRequest\ResultFiles\20180510\20180510153954130187^10.242.16.21^peio0105@gmail.com\ManualInputFile\171104HKETCTN_SCXF2.wiff, spec_rt: 19.1851, spec_prec: 696.8414, spec_stage: 2, charge: 2, polarity: +, File: 171104HKETCTN_SCXF2.wiff
F2	4	H12_HUMAN	Histone H1.2 OS=Homo sapiens GN=HIST1H1C PE=1 SV=2	146	21352	6	6	1	1	425	29	1	1	1	696.842	1391.67	2	1391.66	0.012	2	16	0	61.66		34	4.1e-05	SETAPAAPAAAPPAE	M	S	E	K	Acetyl (Protein N-term)	2.000000000000000.0			spec_id: 1.1.3132.2, sample: 1, period: 1, cycle: 3132, experiment: 2, file_path: D:\Users\massUser\Documents\JobRequest\ResultFiles\20180510\20180510153954130187^10.242.16.21^peio0105@gmail.com\ManualInputFile\171104HKETCTN_SCXF2.wiff, spec_rt: 18.9803, spec_prec: 696.8417, spec_stage: 2, charge: 2, polarity: +, File: 171104HKETCTN_SCXF2.wiff
F2	5	H14_HUMAN	Histone H1.4 OS=Homo sapiens GN=HIST1H1E PE=1 SV=2	113	21852	5	5	1	1	420	50	2	0	1	696.84	1391.67	2	1391.66	0.0088	2	16	0	37.38		33	0.011	SETAPAAPAAPAPAE	M	S	E	K	Acetyl (Protein N-term)	2.000000000000000.0			spec_id: 1.1.3309.3, sample: 1, period: 1, cycle: 3309, experiment: 3, file_path: D:\Users\massUser\Documents\JobRequest\ResultFiles\20180510\20180510153954130187^10.242.16.21^peio0105@gmail.com\ManualInputFile\171104HKETCTN_SCXF2.wiff, spec_rt: 20.3689, spec_prec: 696.8401, spec_stage: 2, charge: 2, polarity: +, File: 171104HKETCTN_SCXF2.wiff
F2	5	H14_HUMAN	Histone H1.4 OS=Homo sapiens GN=HIST1H1E PE=1 SV=2	113	21852	5	5	1	1	422	56	1	0	1	696.841	1391.67	2	1391.66	0.0096	2	16	0	66.05	22	33	9.3e-07	SETAPAAPAAPAPAE	M	S	E	K	Acetyl (Protein N-term)	2.000000000000000.0			spec_id: 1.1.3325.2, sample: 1, period: 1, cycle: 3325, experiment: 2, file_path: D:\Users\massUser\Documents\JobRequest\ResultFiles\20180510\20180510153954130187^10.242.16.21^peio0105@gmail.com\ManualInputFile\171104HKETCTN_SCXF2.wiff, spec_rt: 20.5699, spec_prec: 696.8405, spec_stage: 2, charge: 2, polarity: +, File: 171104HKETCTN_SCXF2.wiff
F2	5	H14_HUMAN	Histone H1.4 OS=Homo sapiens GN=HIST1H1E PE=1 SV=2	113	21852	5	5	1	1	423	64	2	0	1	696.841	1391.67	2	1391.66	0.0098	2	16	0	40.11		33	0.0057	SETAPAAPAAPAPAE	M	S	E	K	Acetyl (Protein N-term)	2.000000000000000.0			spec_id: 1.1.3342.3, sample: 1, period: 1, cycle: 3342, experiment: 3, file_path: D:\Users\massUser\Documents\JobRequest\ResultFiles\20180510\20180510153954130187^10.242.16.21^peio0105@gmail.com\ManualInputFile\171104HKETCTN_SCXF2.wiff, spec_rt: 20.7764, spec_prec: 696.8406, spec_stage: 2, charge: 2, polarity: +, File: 171104HKETCTN_SCXF2.wiff
F2	5	H14_HUMAN	Histone H1.4 OS=Homo sapiens GN=HIST1H1E PE=1 SV=2	113	21852	5	5	1	1	424	30	2	0	1	696.841	1391.67	2	1391.66	0.0114	2	16	0	42.52		33	0.0032	SETAPAAPAAPAPAE	M	S	E	K	Acetyl (Protein N-term)	2.000000000000000.0			spec_id: 1.1.3163.2, sample: 1, period: 1, cycle: 3163, experiment: 2, file_path: D:\Users\massUser\Documents\JobRequest\ResultFiles\20180510\20180510153954130187^10.242.16.21^peio0105@gmail.com\ManualInputFile\171104HKETCTN_SCXF2.wiff, spec_rt: 19.1851, spec_prec: 696.8414, spec_stage: 2, charge: 2, polarity: +, File: 171104HKETCTN_SCXF2.wiff
F2	5	H14_HUMAN	Histone H1.4 OS=Homo sapiens GN=HIST1H1E PE=1 SV=2	113	21852	5	5	1	1	425	29	2	0	1	696.842	1391.67	2	1391.66	0.012	2	16	0	51.11		34	0.00046	SETAPAAPAAPAPAE	M	S	E	K	Acetyl (Protein N-term)	2.000000000000000.0			spec_id: 1.1.3132.2, sample: 1, period: 1, cycle: 3132, experiment: 2, file_path: D:\Users\massUser\Documents\JobRequest\ResultFiles\20180510\20180510153954130187^10.242.16.21^peio0105@gmail.com\ManualInputFile\171104HKETCTN_SCXF2.wiff, spec_rt: 18.9803, spec_prec: 696.8417, spec_stage: 2, charge: 2, polarity: +, File: 171104HKETCTN_SCXF2.wiff
F2	6	TCPA_HUMAN	T-complex protein 1 subunit alpha OS=Homo sapiens GN=TCP1 PE=1 SV=1	87	60819	3	3	1	1	274	512	1	1	1	555.247	1108.48	2	1108.47	0.0048	1	10	0	44.07	22	30	0.00015	MEGPLSVFGD	-	M	D	R	Oxidation (M); Acetyl (Protein N-term)	2.1000000000.0			spec_id: 1.1.4259.2, sample: 1, period: 1, cycle: 4259, experiment: 2, file_path: D:\Users\massUser\Documents\JobRequest\ResultFiles\20180510\20180510153954130187^10.242.16.21^peio0105@gmail.com\ManualInputFile\171104HKETCTN_SCXF2.wiff, spec_rt: 32.1610, spec_prec: 555.2470, spec_stage: 2, charge: 2, polarity: +, File: 171104HKETCTN_SCXF2.wiff
F2	6	TCPA_HUMAN	T-complex protein 1 subunit alpha OS=Homo sapiens GN=TCP1 PE=1 SV=1	87	60819	3	3	1	1	275	508	1	1	1	555.248	1108.48	2	1108.47	0.0076	1	10	0	51.64	26	30	6.4e-05	MEGPLSVFGD	-	M	D	R	Oxidation (M); Acetyl (Protein N-term)	2.1000000000.0			spec_id: 1.1.4237.2, sample: 1, period: 1, cycle: 4237, experiment: 2, file_path: D:\Users\massUser\Documents\JobRequest\ResultFiles\20180510\20180510153954130187^10.242.16.21^peio0105@gmail.com\ManualInputFile\171104HKETCTN_SCXF2.wiff, spec_rt: 31.9486, spec_prec: 555.2484, spec_stage: 2, charge: 2, polarity: +, File: 171104HKETCTN_SCXF2.wiff
F2	6	TCPA_HUMAN	T-complex protein 1 subunit alpha OS=Homo sapiens GN=TCP1 PE=1 SV=1	87	60819	3	3	1	1	276	505	1	1	1	555.249	1108.48	2	1108.47	0.0084	1	10	0	39	23	30	0.00064	MEGPLSVFGD	-	M	D	R	Oxidation (M); Acetyl (Protein N-term)	2.1000000000.0			spec_id: 1.1.4214.2, sample: 1, period: 1, cycle: 4214, experiment: 2, file_path: D:\Users\massUser\Documents\JobRequest\ResultFiles\20180510\20180510153954130187^10.242.16.21^peio0105@gmail.com\ManualInputFile\171104HKETCTN_SCXF2.wiff, spec_rt: 31.7478, spec_prec: 555.2488, spec_stage: 2, charge: 2, polarity: +, File: 171104HKETCTN_SCXF2.wiff
F2	7	RSSA_HUMAN	40S ribosomal protein SA OS=Homo sapiens GN=RPSA PE=1 SV=4	84	32947	2	2	1	1	185	515	1	1	1	488.247	974.479	2	974.474	0.0044	2	10	0	43.38	31	34	0.0014	SGALDVLQM	M	S	M	K	Acetyl (Protein N-term)	2.000000000.0			spec_id: 1.1.4262.2, sample: 1, period: 1, cycle: 4262, experiment: 2, file_path: D:\Users\massUser\Documents\JobRequest\ResultFiles\20180510\20180510153954130187^10.242.16.21^peio0105@gmail.com\ManualInputFile\171104HKETCTN_SCXF2.wiff, spec_rt: 32.2348, spec_prec: 488.2466, spec_stage: 2, charge: 2, polarity: +, File: 171104HKETCTN_SCXF2.wiff
F2	7	RSSA_HUMAN	40S ribosomal protein SA OS=Homo sapiens GN=RPSA PE=1 SV=4	84	32947	2	2	1	1	195	365	1	1	1	496.244	990.474	2	990.469	0.0047	2	10	0	73.05		34	3.4e-06	SGALDVLQM	M	S	M	K	Oxidation (M); Acetyl (Protein N-term)	2.000000001.0			spec_id: 1.1.3908.2, sample: 1, period: 1, cycle: 3908, experiment: 2, file_path: D:\Users\massUser\Documents\JobRequest\ResultFiles\20180510\20180510153954130187^10.242.16.21^peio0105@gmail.com\ManualInputFile\171104HKETCTN_SCXF2.wiff, spec_rt: 27.9052, spec_prec: 496.2442, spec_stage: 2, charge: 2, polarity: +, File: 171104HKETCTN_SCXF2.wiff
F2	8	MK01_HUMAN	Mitogen-activated protein kinase 1 OS=Homo sapiens GN=MAPK1 PE=1 SV=3	82	41762	1	1	1	1	301	113	1	1	1	572.774	1143.53	2	1143.52	0.0111	2	14	0	81.88	25	32	5.6e-08	AAAAAAGAGPEMV	M	A	V	R	Oxidation (M); Acetyl (Protein N-term)	2.0000000000010.0			spec_id: 1.1.3477.2, sample: 1, period: 1, cycle: 3477, experiment: 2, file_path: D:\Users\massUser\Documents\JobRequest\ResultFiles\20180510\20180510153954130187^10.242.16.21^peio0105@gmail.com\ManualInputFile\171104HKETCTN_SCXF2.wiff, spec_rt: 22.3076, spec_prec: 572.7743, spec_stage: 2, charge: 2, polarity: +, File: 171104HKETCTN_SCXF2.wiff
F2	9	BL1S2_HUMAN	Biogenesis of lysosome-related organelles complex 1 subunit 2 OS=Homo sapiens GN=BLOC1S2 PE=1 SV=1	78	16008	1	1	1	1	141	236	1	1	1	458.245	914.476	2	914.471	0.0054	2	11	0	77.61		34	1.2e-06	AAAAEGVLAT	M	A	T	R	Acetyl (Protein N-term)	2.0000000000.0			spec_id: 1.1.3817.2, sample: 1, period: 1, cycle: 3817, experiment: 2, file_path: D:\Users\massUser\Documents\JobRequest\ResultFiles\20180510\20180510153954130187^10.242.16.21^peio0105@gmail.com\ManualInputFile\171104HKETCTN_SCXF2.wiff, spec_rt: 26.0578, spec_prec: 458.2454, spec_stage: 2, charge: 2, polarity: +, File: 171104HKETCTN_SCXF2.wiff
F2	10	PABP2_HUMAN	Polyadenylate-binding protein 2 OS=Homo sapiens GN=PABPN1 PE=1 SV=3	77	32843	1	1	1	1	257	239	1	1	1	542.776	1083.54	2	1083.53	0.0062	2	16	0	76.66		33	1.2e-06	AAAAAAAAAAGAAGG	M	A	G	R	Acetyl (Protein N-term)	2.000000000000000.0			spec_id: 1.1.3818.3, sample: 1, period: 1, cycle: 3818, experiment: 3, file_path: D:\Users\massUser\Documents\JobRequest\ResultFiles\20180510\20180510153954130187^10.242.16.21^peio0105@gmail.com\ManualInputFile\171104HKETCTN_SCXF2.wiff, spec_rt: 26.0836, spec_prec: 542.7758, spec_stage: 2, charge: 2, polarity: +, File: 171104HKETCTN_SCXF2.wiff
F2	11	SYFA_HUMAN	Phenylalanine--tRNA ligase alpha subunit OS=Homo sapiens GN=FARSA PE=1 SV=3	76	57585	1	1	1	1	247	532	1	1	1	535.793	1069.57	2	1069.57	0.0069	2	11	0	76	30	34	7.4e-07	ADGQVAELLL	M	A	L	R	Acetyl (Protein N-term)	2.0000000000.0			spec_id: 1.1.4475.2, sample: 1, period: 1, cycle: 4475, experiment: 2, file_path: D:\Users\massUser\Documents\JobRequest\ResultFiles\20180510\20180510153954130187^10.242.16.21^peio0105@gmail.com\ManualInputFile\171104HKETCTN_SCXF2.wiff, spec_rt: 33.8627, spec_prec: 535.7935, spec_stage: 2, charge: 2, polarity: +, File: 171104HKETCTN_SCXF2.wiff
F2	12	DKC1_HUMAN	H/ACA ribonucleoprotein complex subunit 4 OS=Homo sapiens GN=DKC1 PE=1 SV=3	75	58094	1	1	1	1	192	523	1	1	1	491.779	981.543	2	981.538	0.005	2	10	0	74.99		33	1.6e-06	ADAEVIILP	M	A	P	K	Acetyl (Protein N-term)	2.000000000.0			spec_id: 1.1.4328.2, sample: 1, period: 1, cycle: 4328, experiment: 2, file_path: D:\Users\massUser\Documents\JobRequest\ResultFiles\20180510\20180510153954130187^10.242.16.21^peio0105@gmail.com\ManualInputFile\171104HKETCTN_SCXF2.wiff, spec_rt: 32.7786, spec_prec: 491.7789, spec_stage: 2, charge: 2, polarity: +, File: 171104HKETCTN_SCXF2.wiff
F2	13	SLTM_HUMAN	SAFB-like transcription modulator OS=Homo sapiens GN=SLTM PE=1 SV=2	72	117364	1	1	1	1	462	105	1	1	1	751.865	1501.72	2	1501.7	0.0152	2	19	0	72.43	30	33	1.6e-06	AAATGAVAASAASGQAEG	M	A	G	K	Acetyl (Protein N-term)	2.000000000000000000.0			spec_id: 1.1.3469.2, sample: 1, period: 1, cycle: 3469, experiment: 2, file_path: D:\Users\massUser\Documents\JobRequest\ResultFiles\20180510\20180510153954130187^10.242.16.21^peio0105@gmail.com\ManualInputFile\171104HKETCTN_SCXF2.wiff, spec_rt: 22.1513, spec_prec: 751.8653, spec_stage: 2, charge: 2, polarity: +, File: 171104HKETCTN_SCXF2.wiff
F2	14	DENR_HUMAN	Density-regulated protein OS=Homo sapiens GN=DENR PE=1 SV=2	70	22477	1	1	1	1	345	53	1	1	1	612.745	1223.48	2	1223.46	0.0147	2	13	0	70.41	20	23	2.5e-07	AADISESSGADC	M	A	C	K	Acetyl (Protein N-term)	2.000000000000.0			spec_id: 1.1.3313.2, sample: 1, period: 1, cycle: 3313, experiment: 2, file_path: D:\Users\massUser\Documents\JobRequest\ResultFiles\20180510\20180510153954130187^10.242.16.21^peio0105@gmail.com\ManualInputFile\171104HKETCTN_SCXF2.wiff, spec_rt: 20.4477, spec_prec: 612.7452, spec_stage: 2, charge: 2, polarity: +, File: 171104HKETCTN_SCXF2.wiff
F2	15	CALM_HUMAN	Calmodulin OS=Homo sapiens GN=CALM1 PE=1 SV=2	69	16827	1	1	1	1	443	472	1	1	1	718.337	1434.66	2	1434.65	0.0084	2	13	0	68.76	25	33	1.2e-06	ADQLTEEQIAEF	M	A	F	K	Acetyl (Protein N-term)	2.000000000000.0			spec_id: 1.1.4078.2, sample: 1, period: 1, cycle: 4078, experiment: 2, file_path: D:\Users\massUser\Documents\JobRequest\ResultFiles\20180510\20180510153954130187^10.242.16.21^peio0105@gmail.com\ManualInputFile\171104HKETCTN_SCXF2.wiff, spec_rt: 30.3431, spec_prec: 718.3372, spec_stage: 2, charge: 2, polarity: +, File: 171104HKETCTN_SCXF2.wiff
F2	16	PUR6_HUMAN	Multifunctional protein ADE2 OS=Homo sapiens GN=PAICS PE=1 SV=3	66	47790	1	1	1	1	149	384	1	1	1	465.252	928.489	2	928.486	0.0027	2	10	0	65.75		34	1.6e-05	ATAEVLNIG	M	A	G	K	Acetyl (Protein N-term)	2.000000000.0			spec_id: 1.1.3929.2, sample: 1, period: 1, cycle: 3929, experiment: 2, file_path: D:\Users\massUser\Documents\JobRequest\ResultFiles\20180510\20180510153954130187^10.242.16.21^peio0105@gmail.com\ManualInputFile\171104HKETCTN_SCXF2.wiff, spec_rt: 28.2227, spec_prec: 465.2519, spec_stage: 2, charge: 2, polarity: +, File: 171104HKETCTN_SCXF2.wiff
F2	17	NHRF1_HUMAN	Na(+)/H(+) exchange regulatory cofactor NHE-RF1 OS=Homo sapiens GN=SLC9A3R1 PE=1 SV=4	65	39130	1	1	1	1	191	158	1	1	1	491.751	981.487	2	981.477	0.0099	2	12	0	65.41	28	33	4.5e-06	SADAAAGAPLP	M	S	P	R	Acetyl (Protein N-term)	2.00000000000.0			spec_id: 1.1.3668.2, sample: 1, period: 1, cycle: 3668, experiment: 2, file_path: D:\Users\massUser\Documents\JobRequest\ResultFiles\20180510\20180510153954130187^10.242.16.21^peio0105@gmail.com\ManualInputFile\171104HKETCTN_SCXF2.wiff, spec_rt: 24.1772, spec_prec: 491.7506, spec_stage: 2, charge: 2, polarity: +, File: 171104HKETCTN_SCXF2.wiff
F2	18	PA2G4_HUMAN	Proliferation-associated protein 2G4 OS=Homo sapiens GN=PA2G4 PE=1 SV=3	65	44101	1	1	1	1	535	435	1	1	1	678.323	2031.95	3	2031.91	0.0357	2	19	0	65.41	20	32	7.4e-07	SGEDEQQEQTIAEDLVVT	M	S	T	K	Acetyl (Protein N-term)	2.000000000000000000.0			spec_id: 1.1.3995.2, sample: 1, period: 1, cycle: 3995, experiment: 2, file_path: D:\Users\massUser\Documents\JobRequest\ResultFiles\20180510\20180510153954130187^10.242.16.21^peio0105@gmail.com\ManualInputFile\171104HKETCTN_SCXF2.wiff, spec_rt: 29.3163, spec_prec: 678.3232, spec_stage: 2, charge: 3, polarity: +, File: 171104HKETCTN_SCXF2.wiff
F2	19	MCA3_HUMAN	Eukaryotic translation elongation factor 1 epsilon-1 OS=Homo sapiens GN=EEF1E1 PE=1 SV=1	65	19855	1	1	1	1	218	522	1	1	1	515.28	1028.54	2	1028.54	0.0057	2	11	0	65.07	31	35	1.1e-05	AAAAELSLLE	M	A	E	K	Acetyl (Protein N-term)	2.0000000000.0			spec_id: 1.1.4326.2, sample: 1, period: 1, cycle: 4326, experiment: 2, file_path: D:\Users\massUser\Documents\JobRequest\ResultFiles\20180510\20180510153954130187^10.242.16.21^peio0105@gmail.com\ManualInputFile\171104HKETCTN_SCXF2.wiff, spec_rt: 32.7476, spec_prec: 515.2796, spec_stage: 2, charge: 2, polarity: +, File: 171104HKETCTN_SCXF2.wiff
F2	20	IPO9_HUMAN	Importin-9 OS=Homo sapiens GN=IPO9 PE=1 SV=3	64	116858	1	1	1	1	499	426	1	1	1	831.945	1661.88	2	1661.87	0.0024	2	21	0	63.68	20	33	1.2e-06	AAAAAAGAASGLPGPVAQGL	M	A	L	K	Acetyl (Protein N-term)	2.00000000000000000000.0			spec_id: 1.1.3977.3, sample: 1, period: 1, cycle: 3977, experiment: 3, file_path: D:\Users\massUser\Documents\JobRequest\ResultFiles\20180510\20180510153954130187^10.242.16.21^peio0105@gmail.com\ManualInputFile\171104HKETCTN_SCXF2.wiff, spec_rt: 29.0700, spec_prec: 831.9453, spec_stage: 2, charge: 2, polarity: +, File: 171104HKETCTN_SCXF2.wiff
F2	21	ANM5_HUMAN	Protein arginine N-methyltransferase 5 OS=Homo sapiens GN=PRMT5 PE=1 SV=4	63	73322	1	1	1	1	130	18	1	1	1	453.704	905.394	2	905.391	0.0026	2	12	0	63.29	27	30	5.6e-06	AAMAVGGAGGS	M	A	S	R	Oxidation (M); Acetyl (Protein N-term)	2.00100000000.0			spec_id: 1.1.3032.3, sample: 1, period: 1, cycle: 3032, experiment: 3, file_path: D:\Users\massUser\Documents\JobRequest\ResultFiles\20180510\20180510153954130187^10.242.16.21^peio0105@gmail.com\ManualInputFile\171104HKETCTN_SCXF2.wiff, spec_rt: 18.1998, spec_prec: 453.7042, spec_stage: 2, charge: 2, polarity: +, File: 171104HKETCTN_SCXF2.wiff
F2	22	SGT1_HUMAN	Protein SGT1 homolog OS=Homo sapiens GN=SUGT1 PE=1 SV=3	63	41284	1	1	1	1	173	16	1	1	1	481.237	960.46	2	960.451	0.009	2	12	0	63.17		34	3e-05	AAAAAGTATSQ	M	A	Q	R	Acetyl (Protein N-term)	2.00000000000.0			spec_id: 1.1.2997.2, sample: 1, period: 1, cycle: 2997, experiment: 2, file_path: D:\Users\massUser\Documents\JobRequest\ResultFiles\20180510\20180510153954130187^10.242.16.21^peio0105@gmail.com\ManualInputFile\171104HKETCTN_SCXF2.wiff, spec_rt: 17.9768, spec_prec: 481.2374, spec_stage: 2, charge: 2, polarity: +, File: 171104HKETCTN_SCXF2.wiff
F2	23	DNM1L_HUMAN	Dynamin-1-like protein OS=Homo sapiens GN=DNM1L PE=1 SV=2	63	82339	1	1	1	1	239	466	1	1	1	529.287	1056.56	2	1056.55	0.0071	1	9	0	62.74		34	3.8e-05	MEALIPVIN	-	M	N	K	Oxidation (M); Acetyl (Protein N-term)	2.100000000.0			spec_id: 1.1.4069.2, sample: 1, period: 1, cycle: 4069, experiment: 2, file_path: D:\Users\massUser\Documents\JobRequest\ResultFiles\20180510\20180510153954130187^10.242.16.21^peio0105@gmail.com\ManualInputFile\171104HKETCTN_SCXF2.wiff, spec_rt: 30.2111, spec_prec: 529.2871, spec_stage: 2, charge: 2, polarity: +, File: 171104HKETCTN_SCXF2.wiff
F2	24	GET4_HUMAN	Golgi to ER traffic protein 4 homolog OS=Homo sapiens GN=GET4 PE=1 SV=1	61	36709	1	1	1	1	325	69	1	1	1	589.761	1177.51	2	1177.49	0.0152	2	13	0	60.9	20	30	2.4e-06	AAAAAMAEQESA	M	A	A	R	Oxidation (M); Acetyl (Protein N-term)	2.000001000000.0			spec_id: 1.1.3351.2, sample: 1, period: 1, cycle: 3351, experiment: 2, file_path: D:\Users\massUser\Documents\JobRequest\ResultFiles\20180510\20180510153954130187^10.242.16.21^peio0105@gmail.com\ManualInputFile\171104HKETCTN_SCXF2.wiff, spec_rt: 20.9050, spec_prec: 589.7609, spec_stage: 2, charge: 2, polarity: +, File: 171104HKETCTN_SCXF2.wiff
F2	25	RRS1_HUMAN	Ribosome biogenesis regulatory protein homolog OS=Homo sapiens GN=RRS1 PE=1 SV=2	61	41225	1	1	1	1	364	434	1	1	1	632.297	1262.58	2	1262.57	0.0096	1	11	0	60.61	20	32	2.1e-06	MEGQSVEELLA	-	M	A	K	Oxidation (M); Acetyl (Protein N-term)	2.10000000000.0			spec_id: 1.1.3994.2, sample: 1, period: 1, cycle: 3994, experiment: 2, file_path: D:\Users\massUser\Documents\JobRequest\ResultFiles\20180510\20180510153954130187^10.242.16.21^peio0105@gmail.com\ManualInputFile\171104HKETCTN_SCXF2.wiff, spec_rt: 29.2914, spec_prec: 632.2971, spec_stage: 2, charge: 2, polarity: +, File: 171104HKETCTN_SCXF2.wiff
F2	26	AUP1_HUMAN	Ancient ubiquitous protein 1 OS=Homo sapiens GN=AUP1 PE=1 SV=1	59	53508	1	1	1	1	248	117	1	1	1	536.238	1070.46	2	1070.46	0.002	1	10	0	58.97	22	29	5.4e-06	MELPSGPGPE	-	M	E	R	Oxidation (M); Acetyl (Protein N-term)	2.1000000000.0			spec_id: 1.1.3494.2, sample: 1, period: 1, cycle: 3494, experiment: 2, file_path: D:\Users\massUser\Documents\JobRequest\ResultFiles\20180510\20180510153954130187^10.242.16.21^peio0105@gmail.com\ManualInputFile\171104HKETCTN_SCXF2.wiff, spec_rt: 22.4854, spec_prec: 536.2378, spec_stage: 2, charge: 2, polarity: +, File: 171104HKETCTN_SCXF2.wiff
F2	27	PP1B_HUMAN	Serine/threonine-protein phosphatase PP1-beta catalytic subunit OS=Homo sapiens GN=PPP1CB PE=1 SV=3	58	37961	1	1	1	1	372	489	1	1	1	644.822	1287.63	2	1287.62	0.009	2	13	0	58.09	21	34	5.5e-06	ADGELNVDSLIT	M	A	T	R	Acetyl (Protein N-term)	2.000000000000.0			spec_id: 1.1.4138.2, sample: 1, period: 1, cycle: 4138, experiment: 2, file_path: D:\Users\massUser\Documents\JobRequest\ResultFiles\20180510\20180510153954130187^10.242.16.21^peio0105@gmail.com\ManualInputFile\171104HKETCTN_SCXF2.wiff, spec_rt: 31.0107, spec_prec: 644.8215, spec_stage: 2, charge: 2, polarity: +, File: 171104HKETCTN_SCXF2.wiff
F2	28	RL13A_HUMAN	60S ribosomal protein L13a OS=Homo sapiens GN=RPL13A PE=1 SV=2	58	23619	1	1	1	1	258	513	1	1	1	542.801	1083.59	2	1083.58	0.0067	2	11	0	57.98	32	34	7.4e-05	AEVQVLVLDG	M	A	G	R	Acetyl (Protein N-term)	2.0000000000.0			spec_id: 1.1.4260.2, sample: 1, period: 1, cycle: 4260, experiment: 2, file_path: D:\Users\massUser\Documents\JobRequest\ResultFiles\20180510\20180510153954130187^10.242.16.21^peio0105@gmail.com\ManualInputFile\171104HKETCTN_SCXF2.wiff, spec_rt: 32.1858, spec_prec: 542.8012, spec_stage: 2, charge: 2, polarity: +, File: 171104HKETCTN_SCXF2.wiff
F2	29	PYR1_HUMAN	CAD protein OS=Homo sapiens GN=CAD PE=1 SV=3	57	245167	1	1	1	1	291	535	1	1	1	564.816	1127.62	2	1127.61	0.0103	2	12	0	56.65	29	34	4.4e-05	AALVLEDGSVL	M	A	L	R	Acetyl (Protein N-term)	2.00000000000.0			spec_id: 1.1.4624.2, sample: 1, period: 1, cycle: 4624, experiment: 2, file_path: D:\Users\massUser\Documents\JobRequest\ResultFiles\20180510\20180510153954130187^10.242.16.21^peio0105@gmail.com\ManualInputFile\171104HKETCTN_SCXF2.wiff, spec_rt: 34.8468, spec_prec: 564.8161, spec_stage: 2, charge: 2, polarity: +, File: 171104HKETCTN_SCXF2.wiff
F2	30	MK03_HUMAN	Mitogen-activated protein kinase 3 OS=Homo sapiens GN=MAPK3 PE=1 SV=4	56	43450	1	1	1	1	238	19	1	1	1	528.244	1054.47	2	1054.47	0.0049	2	14	0	55.65		31	8.5e-05	AAAAAQGGGGGEP	M	A	P	R	Acetyl (Protein N-term)	2.0000000000000.0			spec_id: 1.1.3076.2, sample: 1, period: 1, cycle: 3076, experiment: 2, file_path: D:\Users\massUser\Documents\JobRequest\ResultFiles\20180510\20180510153954130187^10.242.16.21^peio0105@gmail.com\ManualInputFile\171104HKETCTN_SCXF2.wiff, spec_rt: 18.4790, spec_prec: 528.2437, spec_stage: 2, charge: 2, polarity: +, File: 171104HKETCTN_SCXF2.wiff
F2	31	FUBP3_HUMAN	Far upstream element-binding protein 3 OS=Homo sapiens GN=FUBP3 PE=1 SV=2	55	61944	1	1	1	1	399	164	1	1	1	672.833	1343.65	2	1343.64	0.0127	2	14	0	54.75	19	33	7.6e-06	AELVQGQSAPVGM	M	A	M	K	Oxidation (M); Acetyl (Protein N-term)	2.0000000000001.0			spec_id: 1.1.3693.2, sample: 1, period: 1, cycle: 3693, experiment: 2, file_path: D:\Users\massUser\Documents\JobRequest\ResultFiles\20180510\20180510153954130187^10.242.16.21^peio0105@gmail.com\ManualInputFile\171104HKETCTN_SCXF2.wiff, spec_rt: 24.4142, spec_prec: 672.8332, spec_stage: 2, charge: 2, polarity: +, File: 171104HKETCTN_SCXF2.wiff
F2	32	DFFA_HUMAN	DNA fragmentation factor subunit alpha OS=Homo sapiens GN=DFFA PE=1 SV=1	54	36899	1	1	1	1	477	186	1	1	1	774.846	1547.68	2	1547.67	0.0121	1	15	0	54.48	21	30	1.2e-05	MEVTGDAGVPESGEI	-	M	I	R	Oxidation (M); Acetyl (Protein N-term)	2.100000000000000.0			spec_id: 1.1.3751.2, sample: 1, period: 1, cycle: 3751, experiment: 2, file_path: D:\Users\massUser\Documents\JobRequest\ResultFiles\20180510\20180510153954130187^10.242.16.21^peio0105@gmail.com\ManualInputFile\171104HKETCTN_SCXF2.wiff, spec_rt: 25.0925, spec_prec: 774.8464, spec_stage: 2, charge: 2, polarity: +, File: 171104HKETCTN_SCXF2.wiff
F2	33	PDCD5_HUMAN	Programmed cell death protein 5 OS=Homo sapiens GN=PDCD5 PE=1 SV=3	54	14276	1	1	1	1	154	406	1	1	1	466.22	930.425	2	930.418	0.0069	2	9	0	54.15		30	0.00011	ADEELEAL	M	A	L	R	Acetyl (Protein N-term)	2.00000000.0			spec_id: 1.1.3958.2, sample: 1, period: 1, cycle: 3958, experiment: 2, file_path: D:\Users\massUser\Documents\JobRequest\ResultFiles\20180510\20180510153954130187^10.242.16.21^peio0105@gmail.com\ManualInputFile\171104HKETCTN_SCXF2.wiff, spec_rt: 28.6980, spec_prec: 466.2198, spec_stage: 2, charge: 2, polarity: +, File: 171104HKETCTN_SCXF2.wiff
F2	34	PTMA_HUMAN	Prothymosin alpha OS=Homo sapiens GN=PTMA PE=1 SV=2	54	12196	1	1	1	1	393	114	1	1	1	669.802	1337.59	2	1337.58	0.0052	2	14	0	53.79	26	30	4.7e-05	SDAAVDTSSEITT	M	S	T	K	Acetyl (Protein N-term)	2.0000000000000.0			spec_id: 1.1.3478.2, sample: 1, period: 1, cycle: 3478, experiment: 2, file_path: D:\Users\massUser\Documents\JobRequest\ResultFiles\20180510\20180510153954130187^10.242.16.21^peio0105@gmail.com\ManualInputFile\171104HKETCTN_SCXF2.wiff, spec_rt: 22.3315, spec_prec: 669.8016, spec_stage: 2, charge: 2, polarity: +, File: 171104HKETCTN_SCXF2.wiff
F2	35	IQGA1_HUMAN	Ras GTPase-activating-like protein IQGAP1 OS=Homo sapiens GN=IQGAP1 PE=1 SV=1	53	189761	1	1	1	1	302	279	1	1	1	573.273	1144.53	2	1144.52	0.0063	2	13	0	53.16	24	31	3.1e-05	SAADEVDGLGVA	M	S	A	R	Acetyl (Protein N-term)	2.000000000000.0			spec_id: 1.1.3848.3, sample: 1, period: 1, cycle: 3848, experiment: 3, file_path: D:\Users\massUser\Documents\JobRequest\ResultFiles\20180510\20180510153954130187^10.242.16.21^peio0105@gmail.com\ManualInputFile\171104HKETCTN_SCXF2.wiff, spec_rt: 26.6581, spec_prec: 573.2728, spec_stage: 2, charge: 2, polarity: +, File: 171104HKETCTN_SCXF2.wiff
F2	36	RS2_HUMAN	40S ribosomal protein S2 OS=Homo sapiens GN=RPS2 PE=1 SV=2	53	31590	1	1	1	1	495	24	1	1	1	820.839	1639.66	2	1639.65	0.0106	2	21	0	52.72	19	24	1.2e-05	ADDAGAAGGPGGPGGPGMGN	M	A	N	R	Oxidation (M); Acetyl (Protein N-term)	2.00000000000000000100.0			spec_id: 1.1.3094.3, sample: 1, period: 1, cycle: 3094, experiment: 3, file_path: D:\Users\massUser\Documents\JobRequest\ResultFiles\20180510\20180510153954130187^10.242.16.21^peio0105@gmail.com\ManualInputFile\171104HKETCTN_SCXF2.wiff, spec_rt: 18.6596, spec_prec: 820.8392, spec_stage: 2, charge: 2, polarity: +, File: 171104HKETCTN_SCXF2.wiff
F2	37	H13_HUMAN	Histone H1.3 OS=Homo sapiens GN=HIST1H1D PE=1 SV=2	52	22336	2	2	1	1	463	308	1	1	1	753.892	1505.77	2	1505.76	0.0089	2	16	0	33.85	18	35	0.00067	SETAPLAPTIPAPAE	M	S	E	K	Acetyl (Protein N-term)	2.000000000000000.0			spec_id: 1.1.3863.4, sample: 1, period: 1, cycle: 3863, experiment: 4, file_path: D:\Users\massUser\Documents\JobRequest\ResultFiles\20180510\20180510153954130187^10.242.16.21^peio0105@gmail.com\ManualInputFile\171104HKETCTN_SCXF2.wiff, spec_rt: 27.0174, spec_prec: 753.8924, spec_stage: 2, charge: 2, polarity: +, File: 171104HKETCTN_SCXF2.wiff
F2	37	H13_HUMAN	Histone H1.3 OS=Homo sapiens GN=HIST1H1D PE=1 SV=2	52	22336	2	2	1	1	464	291	1	1	1	753.892	1505.77	2	1505.76	0.0089	2	16	0	36.61	18	35	0.00037	SETAPLAPTIPAPAE	M	S	E	K	Acetyl (Protein N-term)	2.000000000000000.0			spec_id: 1.1.3854.3, sample: 1, period: 1, cycle: 3854, experiment: 3, file_path: D:\Users\massUser\Documents\JobRequest\ResultFiles\20180510\20180510153954130187^10.242.16.21^peio0105@gmail.com\ManualInputFile\171104HKETCTN_SCXF2.wiff, spec_rt: 26.8127, spec_prec: 753.8924, spec_stage: 2, charge: 2, polarity: +, File: 171104HKETCTN_SCXF2.wiff
F2	38	YTHD2_HUMAN	YTH domain-containing family protein 2 OS=Homo sapiens GN=YTHDF2 PE=1 SV=2	52	62467	1	1	1	1	115	200	1	1	1	438.721	875.427	2	875.424	0.0036	2	9	0	52.22		34	0.00037	SASSLLEQ	M	S	Q	R	Acetyl (Protein N-term)	2.00000000.0			spec_id: 1.1.3764.3, sample: 1, period: 1, cycle: 3764, experiment: 3, file_path: D:\Users\massUser\Documents\JobRequest\ResultFiles\20180510\20180510153954130187^10.242.16.21^peio0105@gmail.com\ManualInputFile\171104HKETCTN_SCXF2.wiff, spec_rt: 25.3431, spec_prec: 438.7209, spec_stage: 2, charge: 2, polarity: +, File: 171104HKETCTN_SCXF2.wiff
F2	39	IPO4_HUMAN	Importin-4 OS=Homo sapiens GN=IPO4 PE=1 SV=2	52	120179	1	1	1	1	305	493	1	1	1	574.782	1147.55	2	1147.54	0.0058	1	10	0	52.21	27	34	7.4e-05	MESAGLEQLL	-	M	L	R	Oxidation (M); Acetyl (Protein N-term)	2.1000000000.0			spec_id: 1.1.4162.2, sample: 1, period: 1, cycle: 4162, experiment: 2, file_path: D:\Users\massUser\Documents\JobRequest\ResultFiles\20180510\20180510153954130187^10.242.16.21^peio0105@gmail.com\ManualInputFile\171104HKETCTN_SCXF2.wiff, spec_rt: 31.2172, spec_prec: 574.7817, spec_stage: 2, charge: 2, polarity: +, File: 171104HKETCTN_SCXF2.wiff
F2	40	ADT3_HUMAN	ADP/ATP translocase 3 OS=Homo sapiens GN=SLC25A6 PE=1 SV=4	51	33073	2	2	2	2	132	316	1	1	1	454.724	907.432	2	907.429	0.0038	2	9	0	29.86	18	33	0.0016	TEQAISFA	M	T	A	K	Acetyl (Protein N-term)	2.00000000.0			spec_id: 1.1.3870.2, sample: 1, period: 1, cycle: 3870, experiment: 2, file_path: D:\Users\massUser\Documents\JobRequest\ResultFiles\20180510\20180510153954130187^10.242.16.21^peio0105@gmail.com\ManualInputFile\171104HKETCTN_SCXF2.wiff, spec_rt: 27.1610, spec_prec: 454.7235, spec_stage: 2, charge: 2, polarity: +, File: 171104HKETCTN_SCXF2.wiff
F2	40	ADT3_HUMAN	ADP/ATP translocase 3 OS=Homo sapiens GN=SLC25A6 PE=1 SV=4	51	33073	2	2	2	2	237	268	1	1	1	528.242	1054.47	2	1054.46	0.0062	1	9	0	39.41	18	31	0.0002	MTEQAISFA	-	M	A	K	Oxidation (M); Acetyl (Protein N-term)	2.100000000.0			spec_id: 1.1.3843.3, sample: 1, period: 1, cycle: 3843, experiment: 3, file_path: D:\Users\massUser\Documents\JobRequest\ResultFiles\20180510\20180510153954130187^10.242.16.21^peio0105@gmail.com\ManualInputFile\171104HKETCTN_SCXF2.wiff, spec_rt: 26.5336, spec_prec: 528.2424, spec_stage: 2, charge: 2, polarity: +, File: 171104HKETCTN_SCXF2.wiff
F2	41	LYPL1_HUMAN	Lysophospholipase-like protein 1 OS=Homo sapiens GN=LYPLAL1 PE=1 SV=3	51	26585	1	1	1	1	97	104	1	1	1	423.23	844.445	2	844.429	0.0164	2	10	0	51.26		35	0.00058	AAASGSVLQ	M	A	Q	R	Acetyl (Protein N-term)	2.000000000.0			spec_id: 1.1.3467.2, sample: 1, period: 1, cycle: 3467, experiment: 2, file_path: D:\Users\massUser\Documents\JobRequest\ResultFiles\20180510\20180510153954130187^10.242.16.21^peio0105@gmail.com\ManualInputFile\171104HKETCTN_SCXF2.wiff, spec_rt: 22.1220, spec_prec: 423.2300, spec_stage: 2, charge: 2, polarity: +, File: 171104HKETCTN_SCXF2.wiff
F2	42	SC61G_HUMAN	Protein transport protein Sec61 subunit gamma OS=Homo sapiens GN=SEC61G PE=1 SV=1	51	7793	2	2	1	1	411	207	1	1	1	692.795	1383.57	2	1383.57	0.006	1	11	0	35.51	18	27	0.00047	MDQVMQFVEPS	-	M	S	R	2 Oxidation (M); Acetyl (Protein N-term)	2.10001000000.0			spec_id: 1.1.3768.3, sample: 1, period: 1, cycle: 3768, experiment: 3, file_path: D:\Users\massUser\Documents\JobRequest\ResultFiles\20180510\20180510153954130187^10.242.16.21^peio0105@gmail.com\ManualInputFile\171104HKETCTN_SCXF2.wiff, spec_rt: 25.4045, spec_prec: 692.7946, spec_stage: 2, charge: 2, polarity: +, File: 171104HKETCTN_SCXF2.wiff
F2	42	SC61G_HUMAN	Protein transport protein Sec61 subunit gamma OS=Homo sapiens GN=SEC61G PE=1 SV=1	51	7793	2	2	1	1	412	191	1	1	1	692.796	1383.58	2	1383.57	0.0084	1	11	0	33.24	18	27	0.00076	MDQVMQFVEPS	-	M	S	R	2 Oxidation (M); Acetyl (Protein N-term)	2.10001000000.0			spec_id: 1.1.3756.2, sample: 1, period: 1, cycle: 3756, experiment: 2, file_path: D:\Users\massUser\Documents\JobRequest\ResultFiles\20180510\20180510153954130187^10.242.16.21^peio0105@gmail.com\ManualInputFile\171104HKETCTN_SCXF2.wiff, spec_rt: 25.1913, spec_prec: 692.7958, spec_stage: 2, charge: 2, polarity: +, File: 171104HKETCTN_SCXF2.wiff
F2	43	IF4G2_HUMAN	Eukaryotic translation initiation factor 4 gamma 2 OS=Homo sapiens GN=EIF4G2 PE=1 SV=1	50	102810	1	1	1	1	256	42	1	1	1	540.732	1079.45	2	1079.44	0.006	1	11	0	49.97	19	28	2.1e-05	MESAIAEGGAS	-	M	S	R	Oxidation (M); Acetyl (Protein N-term)	2.10000000000.0			spec_id: 1.1.3232.2, sample: 1, period: 1, cycle: 3232, experiment: 2, file_path: D:\Users\massUser\Documents\JobRequest\ResultFiles\20180510\20180510153954130187^10.242.16.21^peio0105@gmail.com\ManualInputFile\171104HKETCTN_SCXF2.wiff, spec_rt: 19.8022, spec_prec: 540.7323, spec_stage: 2, charge: 2, polarity: +, File: 171104HKETCTN_SCXF2.wiff
F2	44	APT_HUMAN	Adenine phosphoribosyltransferase OS=Homo sapiens GN=APRT PE=1 SV=2	50	19766	1	1	1	1	319	323	1	1	1	587.289	1172.56	2	1172.56	0.0078	2	11	0	49.67		33	0.00057	ADSELQLVEQ	M	A	Q	R	Acetyl (Protein N-term)	2.0000000000.0			spec_id: 1.1.3873.3, sample: 1, period: 1, cycle: 3873, experiment: 3, file_path: D:\Users\massUser\Documents\JobRequest\ResultFiles\20180510\20180510153954130187^10.242.16.21^peio0105@gmail.com\ManualInputFile\171104HKETCTN_SCXF2.wiff, spec_rt: 27.2357, spec_prec: 587.2892, spec_stage: 2, charge: 2, polarity: +, File: 171104HKETCTN_SCXF2.wiff
F2	45	A7L3B_HUMAN	Putative ataxin-7-like protein 3B OS=Homo sapiens GN=ATXN7L3B PE=3 SV=2	49	11049	1	1	1	1	430	385	1	1	1	704.323	1406.63	2	1406.62	0.0084	1	12	0	49.01	19	31	2.5e-05	MEEISLANLDTN	-	M	N	K	Oxidation (M); Acetyl (Protein N-term)	2.100000000000.0			spec_id: 1.1.3933.2, sample: 1, period: 1, cycle: 3933, experiment: 2, file_path: D:\Users\massUser\Documents\JobRequest\ResultFiles\20180510\20180510153954130187^10.242.16.21^peio0105@gmail.com\ManualInputFile\171104HKETCTN_SCXF2.wiff, spec_rt: 28.2680, spec_prec: 704.3232, spec_stage: 2, charge: 2, polarity: +, File: 171104HKETCTN_SCXF2.wiff
F2	46	RPAC1_HUMAN	DNA-directed RNA polymerases I and III subunit RPAC1 OS=Homo sapiens GN=POLR1C PE=1 SV=1	49	39453	1	1	1	1	201	23	1	1	1	497.216	992.418	2	992.412	0.0064	2	10	0	49	19	29	2.7e-05	AASQAVEEM	M	A	M	R	Oxidation (M); Acetyl (Protein N-term)	2.000000001.0			spec_id: 1.1.3094.2, sample: 1, period: 1, cycle: 3094, experiment: 2, file_path: D:\Users\massUser\Documents\JobRequest\ResultFiles\20180510\20180510153954130187^10.242.16.21^peio0105@gmail.com\ManualInputFile\171104HKETCTN_SCXF2.wiff, spec_rt: 18.6513, spec_prec: 497.2165, spec_stage: 2, charge: 2, polarity: +, File: 171104HKETCTN_SCXF2.wiff
F2	47	SON_HUMAN	Protein SON OS=Homo sapiens GN=SON PE=1 SV=4	49	264063	1	1	1	1	187	506	1	1	1	489.254	976.493	2	976.486	0.0069	2	9	0	48.99		35	0.0011	ATNIEQIF	M	A	F	R	Acetyl (Protein N-term)	2.00000000.0			spec_id: 1.1.4225.2, sample: 1, period: 1, cycle: 4225, experiment: 2, file_path: D:\Users\massUser\Documents\JobRequest\ResultFiles\20180510\20180510153954130187^10.242.16.21^peio0105@gmail.com\ManualInputFile\171104HKETCTN_SCXF2.wiff, spec_rt: 31.8355, spec_prec: 489.2540, spec_stage: 2, charge: 2, polarity: +, File: 171104HKETCTN_SCXF2.wiff
F2	48	CHCH5_HUMAN	Coiled-coil-helix-coiled-coil-helix domain-containing protein 5 OS=Homo sapiens GN=CHCHD5 PE=1 SV=1	49	12843	1	1	1	1	196	155	1	1	1	496.244	990.474	2	990.469	0.0049	1	9	0	48.87	30	34	0.00035	MQAALEVTA	-	M	A	R	Oxidation (M); Acetyl (Protein N-term)	2.100000000.0			spec_id: 1.1.3665.3, sample: 1, period: 1, cycle: 3665, experiment: 3, file_path: D:\Users\massUser\Documents\JobRequest\ResultFiles\20180510\20180510153954130187^10.242.16.21^peio0105@gmail.com\ManualInputFile\171104HKETCTN_SCXF2.wiff, spec_rt: 24.1314, spec_prec: 496.2443, spec_stage: 2, charge: 2, polarity: +, File: 171104HKETCTN_SCXF2.wiff
F2	49	EXOS4_HUMAN	Exosome complex component RRP41 OS=Homo sapiens GN=EXOSC4 PE=1 SV=3	49	26652	1	1	1	1	338	521	1	1	1	604.299	1206.58	2	1206.58	0.0064	2	12	0	48.82	26	34	0.00013	AGLELLSDQGY	M	A	Y	R	Acetyl (Protein N-term)	2.00000000000.0			spec_id: 1.1.4315.3, sample: 1, period: 1, cycle: 4315, experiment: 3, file_path: D:\Users\massUser\Documents\JobRequest\ResultFiles\20180510\20180510153954130187^10.242.16.21^peio0105@gmail.com\ManualInputFile\171104HKETCTN_SCXF2.wiff, spec_rt: 32.6603, spec_prec: 604.2989, spec_stage: 2, charge: 2, polarity: +, File: 171104HKETCTN_SCXF2.wiff
F2	50	CTBL1_HUMAN	Beta-catenin-like protein 1 OS=Homo sapiens GN=CTNNBL1 PE=1 SV=1	48	65588	1	1	1	1	436	441	1	1	1	712.33	1422.65	2	1422.63	0.0124	1	12	0	48.14	21	32	5.3e-05	MDVGELLSYQPN	-	M	N	R	Oxidation (M); Acetyl (Protein N-term)	2.100000000000.0			spec_id: 1.1.4013.3, sample: 1, period: 1, cycle: 4013, experiment: 3, file_path: D:\Users\massUser\Documents\JobRequest\ResultFiles\20180510\20180510153954130187^10.242.16.21^peio0105@gmail.com\ManualInputFile\171104HKETCTN_SCXF2.wiff, spec_rt: 29.5249, spec_prec: 712.3303, spec_stage: 2, charge: 2, polarity: +, File: 171104HKETCTN_SCXF2.wiff
F2	51	THIC_HUMAN	Acetyl-CoA acetyltransferase, cytosolic OS=Homo sapiens GN=ACAT2 PE=1 SV=2	48	41838	1	1	1	1	418	272	1	1	1	694.842	1387.67	2	1387.67	0.0047	1	14	0	47.78	21	33	5.5e-05	MNAGSDPVVIVSAA	-	M	A	R	Oxidation (M); Acetyl (Protein N-term)	2.10000000000000.0			spec_id: 1.1.3845.3, sample: 1, period: 1, cycle: 3845, experiment: 3, file_path: D:\Users\massUser\Documents\JobRequest\ResultFiles\20180510\20180510153954130187^10.242.16.21^peio0105@gmail.com\ManualInputFile\171104HKETCTN_SCXF2.wiff, spec_rt: 26.5836, spec_prec: 694.8423, spec_stage: 2, charge: 2, polarity: +, File: 171104HKETCTN_SCXF2.wiff
F2	52	RPR1A_HUMAN	Regulation of nuclear pre-mRNA domain-containing protein 1A OS=Homo sapiens GN=RPRD1A PE=1 SV=1	48	35926	1	1	1	1	178	347	1	1	1	483.729	965.443	2	965.434	0.0087	2	10	0	47.72		32	0.00072	SAFSEAALE	M	S	E	K	Acetyl (Protein N-term)	2.000000000.0			spec_id: 1.1.3896.3, sample: 1, period: 1, cycle: 3896, experiment: 3, file_path: D:\Users\massUser\Documents\JobRequest\ResultFiles\20180510\20180510153954130187^10.242.16.21^peio0105@gmail.com\ManualInputFile\171104HKETCTN_SCXF2.wiff, spec_rt: 27.6222, spec_prec: 483.7287, spec_stage: 2, charge: 2, polarity: +, File: 171104HKETCTN_SCXF2.wiff
F2	53	FLII_HUMAN	Protein flightless-1 homolog OS=Homo sapiens GN=FLII PE=1 SV=2	47	146142	1	1	1	1	284	531	1	1	1	561.285	1120.56	2	1120.55	0.009	1	10	0	47.4	25	35	0.00014	MEATGVLPFV	-	M	V	R	Oxidation (M); Acetyl (Protein N-term)	2.1000000000.0			spec_id: 1.1.4365.2, sample: 1, period: 1, cycle: 4365, experiment: 2, file_path: D:\Users\massUser\Documents\JobRequest\ResultFiles\20180510\20180510153954130187^10.242.16.21^peio0105@gmail.com\ManualInputFile\171104HKETCTN_SCXF2.wiff, spec_rt: 33.1573, spec_prec: 561.2855, spec_stage: 2, charge: 2, polarity: +, File: 171104HKETCTN_SCXF2.wiff
F2	54	HNRH1_HUMAN	Heterogeneous nuclear ribonucleoprotein H OS=Homo sapiens GN=HNRNPH1 PE=1 SV=4	47	49484	2	2	2	2	358	448	1	1	1	627.293	1252.57	2	1252.56	0.0075	2	13	0	32.73	19	32	0.001	MLGTEGGEGFVV	M	M	V	K	Oxidation (M); Acetyl (Protein N-term)	2.100000000000.0			spec_id: 1.1.4029.2, sample: 1, period: 1, cycle: 4029, experiment: 2, file_path: D:\Users\massUser\Documents\JobRequest\ResultFiles\20180510\20180510153954130187^10.242.16.21^peio0105@gmail.com\ManualInputFile\171104HKETCTN_SCXF2.wiff, spec_rt: 29.7186, spec_prec: 627.2933, spec_stage: 2, charge: 2, polarity: +, File: 171104HKETCTN_SCXF2.wiff
F2	54	HNRH1_HUMAN	Heterogeneous nuclear ribonucleoprotein H OS=Homo sapiens GN=HNRNPH1 PE=1 SV=4	47	49484	2	2	2	2	426	416	1	1	1	700.812	1399.61	2	1399.6	0.0095	1	13	0	34.47	22	29	0.0015	MMLGTEGGEGFVV	-	M	V	K	2 Oxidation (M); Acetyl (Protein N-term)	2.1100000000000.0			spec_id: 1.1.3969.2, sample: 1, period: 1, cycle: 3969, experiment: 2, file_path: D:\Users\massUser\Documents\JobRequest\ResultFiles\20180510\20180510153954130187^10.242.16.21^peio0105@gmail.com\ManualInputFile\171104HKETCTN_SCXF2.wiff, spec_rt: 28.8990, spec_prec: 700.8120, spec_stage: 2, charge: 2, polarity: +, File: 171104HKETCTN_SCXF2.wiff
F2	55	COF1_HUMAN	Cofilin-1 OS=Homo sapiens GN=CFL1 PE=1 SV=3	45	18719	1	1	1	1	214	295	1	1	1	508.768	1015.52	2	1015.52	0.0024	2	12	0	45.25	32	35	0.0013	ASGVAVSDGVI	M	A	I	K	Acetyl (Protein N-term)	2.00000000000.0			spec_id: 1.1.3859.2, sample: 1, period: 1, cycle: 3859, experiment: 2, file_path: D:\Users\massUser\Documents\JobRequest\ResultFiles\20180510\20180510153954130187^10.242.16.21^peio0105@gmail.com\ManualInputFile\171104HKETCTN_SCXF2.wiff, spec_rt: 26.9099, spec_prec: 508.7678, spec_stage: 2, charge: 2, polarity: +, File: 171104HKETCTN_SCXF2.wiff
F2	56	PSD11_HUMAN	26S proteasome non-ATPase regulatory subunit 11 OS=Homo sapiens GN=PSMD11 PE=1 SV=3	45	47719	1	1	1	1	166	383	1	1	1	474.248	946.482	2	946.476	0.0063	2	10	0	44.74	33	35	0.0018	AAAAVVEFQ	M	A	Q	R	Acetyl (Protein N-term)	2.000000000.0			spec_id: 1.1.3924.3, sample: 1, period: 1, cycle: 3924, experiment: 3, file_path: D:\Users\massUser\Documents\JobRequest\ResultFiles\20180510\20180510153954130187^10.242.16.21^peio0105@gmail.com\ManualInputFile\171104HKETCTN_SCXF2.wiff, spec_rt: 28.1727, spec_prec: 474.2484, spec_stage: 2, charge: 2, polarity: +, File: 171104HKETCTN_SCXF2.wiff
F2	57	SNG2_HUMAN	Synaptogyrin-2 OS=Homo sapiens GN=SYNGR2 PE=1 SV=1	43	25079	1	1	1	1	140	31	1	1	1	457.685	913.356	2	913.349	0.0071	1	9	0	43.18		23	0.00026	MESGAYGAA	-	M	A	K	Oxidation (M); Acetyl (Protein N-term)	2.100000000.0			spec_id: 1.1.3164.2, sample: 1, period: 1, cycle: 3164, experiment: 2, file_path: D:\Users\massUser\Documents\JobRequest\ResultFiles\20180510\20180510153954130187^10.242.16.21^peio0105@gmail.com\ManualInputFile\171104HKETCTN_SCXF2.wiff, spec_rt: 19.2096, spec_prec: 457.6852, spec_stage: 2, charge: 2, polarity: +, File: 171104HKETCTN_SCXF2.wiff
F2	58	TCPB_HUMAN	T-complex protein 1 subunit beta OS=Homo sapiens GN=CCT2 PE=1 SV=4	43	57794	1	1	1	1	320	536	1	1	1	587.333	1172.65	2	1172.64	0.0067	2	12	0	42.83	27	34	0.00068	ASLSLAPVNIF	M	A	F	K	Acetyl (Protein N-term)	2.00000000000.0			spec_id: 1.1.4703.2, sample: 1, period: 1, cycle: 4703, experiment: 2, file_path: D:\Users\massUser\Documents\JobRequest\ResultFiles\20180510\20180510153954130187^10.242.16.21^peio0105@gmail.com\ManualInputFile\171104HKETCTN_SCXF2.wiff, spec_rt: 35.3638, spec_prec: 587.3327, spec_stage: 2, charge: 2, polarity: +, File: 171104HKETCTN_SCXF2.wiff
F2	59	BPNT1_HUMAN	3~(2~),5~-bisphosphate nucleotidase 1 OS=Homo sapiens GN=BPNT1 PE=1 SV=1	42	33713	1	1	1	1	117	80	1	1	1	440.709	879.403	2	879.401	0.0019	2	9	0	42.21	26	32	0.00058	ASSNTVLM	M	A	M	R	Oxidation (M); Acetyl (Protein N-term)	2.00000001.0			spec_id: 1.1.3369.2, sample: 1, period: 1, cycle: 3369, experiment: 2, file_path: D:\Users\massUser\Documents\JobRequest\ResultFiles\20180510\20180510153954130187^10.242.16.21^peio0105@gmail.com\ManualInputFile\171104HKETCTN_SCXF2.wiff, spec_rt: 21.1540, spec_prec: 440.7086, spec_stage: 2, charge: 2, polarity: +, File: 171104HKETCTN_SCXF2.wiff
F2	60	NASP_HUMAN	Nuclear autoantigenic sperm protein OS=Homo sapiens GN=NASP PE=1 SV=2	42	85471	1	1	1	1	522	465	1	1	1	883.416	1764.82	2	1764.81	0.0085	2	19	0	42.16	25	32	0.00049	AMESTATAAVAAELVSAD	M	A	D	K	Oxidation (M); Acetyl (Protein N-term)	2.010000000000000000.0			spec_id: 1.1.4068.2, sample: 1, period: 1, cycle: 4068, experiment: 2, file_path: D:\Users\massUser\Documents\JobRequest\ResultFiles\20180510\20180510153954130187^10.242.16.21^peio0105@gmail.com\ManualInputFile\171104HKETCTN_SCXF2.wiff, spec_rt: 30.1864, spec_prec: 883.4159, spec_stage: 2, charge: 2, polarity: +, File: 171104HKETCTN_SCXF2.wiff
F2	61	RS21_HUMAN	40S ribosomal protein S21 OS=Homo sapiens GN=RPS21 PE=1 SV=1	42	9220	1	1	1	1	497	516	1	1	1	828.37	1654.73	2	1654.72	0.0076	1	14	0	41.66	18	30	0.00012	MQNDAGEFVDLYVP	-	M	P	R	Oxidation (M); Acetyl (Protein N-term)	2.10000000000000.0			spec_id: 1.1.4267.2, sample: 1, period: 1, cycle: 4267, experiment: 2, file_path: D:\Users\massUser\Documents\JobRequest\ResultFiles\20180510\20180510153954130187^10.242.16.21^peio0105@gmail.com\ManualInputFile\171104HKETCTN_SCXF2.wiff, spec_rt: 32.2838, spec_prec: 828.3703, spec_stage: 2, charge: 2, polarity: +, File: 171104HKETCTN_SCXF2.wiff
F2	62	TRUB1_HUMAN	Probable tRNA pseudouridine synthase 1 OS=Homo sapiens GN=TRUB1 PE=1 SV=1	42	37515	1	1	1	1	350	245	1	1	1	615.819	1229.62	2	1229.61	0.0087	2	14	0	41.65	18	34	0.00012	AASEAAVVSSPSL	M	A	L	K	Acetyl (Protein N-term)	2.0000000000000.0			spec_id: 1.1.3821.3, sample: 1, period: 1, cycle: 3821, experiment: 3, file_path: D:\Users\massUser\Documents\JobRequest\ResultFiles\20180510\20180510153954130187^10.242.16.21^peio0105@gmail.com\ManualInputFile\171104HKETCTN_SCXF2.wiff, spec_rt: 26.1636, spec_prec: 615.8186, spec_stage: 2, charge: 2, polarity: +, File: 171104HKETCTN_SCXF2.wiff
F2	63	TIM8B_HUMAN	Mitochondrial import inner membrane translocase subunit Tim8 B OS=Homo sapiens GN=TIMM8B PE=1 SV=1	41	9566	1	1	1	1	385	222	1	1	1	658.799	1315.58	2	1315.58	0.0049	2	13	0	41.32	28	30	0.0012	AELGEADEAELQ	M	A	Q	R	Acetyl (Protein N-term)	2.000000000000.0			spec_id: 1.1.3802.3, sample: 1, period: 1, cycle: 3802, experiment: 3, file_path: D:\Users\massUser\Documents\JobRequest\ResultFiles\20180510\20180510153954130187^10.242.16.21^peio0105@gmail.com\ManualInputFile\171104HKETCTN_SCXF2.wiff, spec_rt: 25.7881, spec_prec: 658.7987, spec_stage: 2, charge: 2, polarity: +, File: 171104HKETCTN_SCXF2.wiff
F2	64	NUBP2_HUMAN	Cytosolic Fe-S cluster assembly factor NUBP2 OS=Homo sapiens GN=NUBP2 PE=1 SV=1	41	29206	1	1	1	1	371	184	1	1	1	644.3	1286.59	2	1286.58	0.0044	1	13	0	41.23	28	31	0.0012	MEAAAEPGNLAGV	-	M	V	R	Oxidation (M); Acetyl (Protein N-term)	2.1000000000000.0			spec_id: 1.1.3746.2, sample: 1, period: 1, cycle: 3746, experiment: 2, file_path: D:\Users\massUser\Documents\JobRequest\ResultFiles\20180510\20180510153954130187^10.242.16.21^peio0105@gmail.com\ManualInputFile\171104HKETCTN_SCXF2.wiff, spec_rt: 25.0228, spec_prec: 644.3001, spec_stage: 2, charge: 2, polarity: +, File: 171104HKETCTN_SCXF2.wiff
F2	65	BOLA2_HUMAN	BolA-like protein 2 OS=Homo sapiens GN=BOLA2 PE=1 SV=1	41	10281	1	1	1	1	213	413	1	1	1	507.229	1012.44	2	1012.44	0.0008	1	8	0	40.88	21	30	0.00024	MELSAEYL	-	M	L	R	Oxidation (M); Acetyl (Protein N-term)	2.10000000.0			spec_id: 1.1.3964.2, sample: 1, period: 1, cycle: 3964, experiment: 2, file_path: D:\Users\massUser\Documents\JobRequest\ResultFiles\20180510\20180510153954130187^10.242.16.21^peio0105@gmail.com\ManualInputFile\171104HKETCTN_SCXF2.wiff, spec_rt: 28.8291, spec_prec: 507.2288, spec_stage: 2, charge: 2, polarity: +, File: 171104HKETCTN_SCXF2.wiff
F2	66	ZC3HE_HUMAN	Zinc finger CCCH domain-containing protein 14 OS=Homo sapiens GN=ZC3H14 PE=1 SV=1	41	83793	1	1	1	1	158	143	1	1	1	469.217	936.42	2	936.411	0.0091	1	8	0	40.67	22	31	0.00032	MEIGTEIS	-	M	S	R	Oxidation (M); Acetyl (Protein N-term)	2.10000000.0			spec_id: 1.1.3598.2, sample: 1, period: 1, cycle: 3598, experiment: 2, file_path: D:\Users\massUser\Documents\JobRequest\ResultFiles\20180510\20180510153954130187^10.242.16.21^peio0105@gmail.com\ManualInputFile\171104HKETCTN_SCXF2.wiff, spec_rt: 23.5327, spec_prec: 469.2173, spec_stage: 2, charge: 2, polarity: +, File: 171104HKETCTN_SCXF2.wiff
F2	67	EIF3B_HUMAN	Eukaryotic translation initiation factor 3 subunit B OS=Homo sapiens GN=EIF3B PE=1 SV=3	40	92823	1	1	1	1	498	129	1	1	1	830.866	1659.72	2	1659.69	0.0241	1	15	0	40.32	18	29	0.00017	MQDAENVAVPEAAEE	-	M	E	R	Oxidation (M); Acetyl (Protein N-term)	2.100000000000000.0			spec_id: 1.1.3541.2, sample: 1, period: 1, cycle: 3541, experiment: 2, file_path: D:\Users\massUser\Documents\JobRequest\ResultFiles\20180510\20180510153954130187^10.242.16.21^peio0105@gmail.com\ManualInputFile\171104HKETCTN_SCXF2.wiff, spec_rt: 22.9731, spec_prec: 830.8660, spec_stage: 2, charge: 2, polarity: +, File: 171104HKETCTN_SCXF2.wiff
F2	68	RBM22_HUMAN	Pre-mRNA-splicing factor RBM22 OS=Homo sapiens GN=RBM22 PE=1 SV=1	40	47607	1	1	1	1	246	97	1	1	1	535.246	1068.48	2	1068.47	0.0061	2	11	0	40.31	22	31	0.00035	ATSLGSNTYN	M	A	N	R	Acetyl (Protein N-term)	2.0000000000.0			spec_id: 1.1.3439.2, sample: 1, period: 1, cycle: 3439, experiment: 2, file_path: D:\Users\massUser\Documents\JobRequest\ResultFiles\20180510\20180510153954130187^10.242.16.21^peio0105@gmail.com\ManualInputFile\171104HKETCTN_SCXF2.wiff, spec_rt: 21.8263, spec_prec: 535.2465, spec_stage: 2, charge: 2, polarity: +, File: 171104HKETCTN_SCXF2.wiff
F2	69	SMU1_HUMAN	WD40 repeat-containing protein SMU1 OS=Homo sapiens GN=SMU1 PE=1 SV=2	40	58134	1	1	1	1	294	446	1	1	1	567.283	1132.55	2	1132.55	0.0013	2	11	0	39.83	25	34	0.00085	SIEIESSDVI	M	S	I	R	Acetyl (Protein N-term)	2.0000000000.0			spec_id: 1.1.4017.4, sample: 1, period: 1, cycle: 4017, experiment: 4, file_path: D:\Users\massUser\Documents\JobRequest\ResultFiles\20180510\20180510153954130187^10.242.16.21^peio0105@gmail.com\ManualInputFile\171104HKETCTN_SCXF2.wiff, spec_rt: 29.6054, spec_prec: 567.2829, spec_stage: 2, charge: 2, polarity: +, File: 171104HKETCTN_SCXF2.wiff
F2	70	TBCE_HUMAN	Tubulin-specific chaperone E OS=Homo sapiens GN=TBCE PE=1 SV=1	39	59936	1	1	1	1	221	362	1	1	1	517.258	1032.5	2	1032.5	0.0037	2	11	0	39.4	27	34	0.0015	SDTLTADVIG	M	S	G	R	Acetyl (Protein N-term)	2.0000000000.0			spec_id: 1.1.3907.3, sample: 1, period: 1, cycle: 3907, experiment: 3, file_path: D:\Users\massUser\Documents\JobRequest\ResultFiles\20180510\20180510153954130187^10.242.16.21^peio0105@gmail.com\ManualInputFile\171104HKETCTN_SCXF2.wiff, spec_rt: 27.8705, spec_prec: 517.2579, spec_stage: 2, charge: 2, polarity: +, File: 171104HKETCTN_SCXF2.wiff
F2	71	SYRC_HUMAN	Arginine--tRNA ligase, cytoplasmic OS=Homo sapiens GN=RARS PE=1 SV=2	39	76129	1	1	1	1	313	174	1	1	1	584.75	1167.49	2	1167.48	0.0073	1	10	0	39.36	19	28	0.00026	MDVLVSECSA	-	M	A	R	Oxidation (M); Acetyl (Protein N-term)	2.1000000000.0			spec_id: 1.1.3725.3, sample: 1, period: 1, cycle: 3725, experiment: 3, file_path: D:\Users\massUser\Documents\JobRequest\ResultFiles\20180510\20180510153954130187^10.242.16.21^peio0105@gmail.com\ManualInputFile\171104HKETCTN_SCXF2.wiff, spec_rt: 24.7545, spec_prec: 584.7503, spec_stage: 2, charge: 2, polarity: +, File: 171104HKETCTN_SCXF2.wiff
F2	72	SYYC_HUMAN	Tyrosine--tRNA ligase, cytoplasmic OS=Homo sapiens GN=YARS PE=1 SV=4	39	59448	1	1	1	1	96	11	1	1	1	422.175	842.335	2	842.329	0.0055	2	9	0	39.2		23	0.00062	GDAPSPEE	M	G	E	K	Acetyl (Protein N-term)	2.00000000.0			spec_id: 1.1.2972.2, sample: 1, period: 1, cycle: 2972, experiment: 2, file_path: D:\Users\massUser\Documents\JobRequest\ResultFiles\20180510\20180510153954130187^10.242.16.21^peio0105@gmail.com\ManualInputFile\171104HKETCTN_SCXF2.wiff, spec_rt: 17.7365, spec_prec: 422.1747, spec_stage: 2, charge: 2, polarity: +, File: 171104HKETCTN_SCXF2.wiff
F2	73	SYK_HUMAN	Lysine--tRNA ligase OS=Homo sapiens GN=KARS PE=1 SV=3	39	68461	1	1	1	1	68	130	1	1	1	400.714	799.414	2	799.408	0.0061	2	9	0	39.02	29	30	0.0029	AAVQAAEV	M	A	V	K	Acetyl (Protein N-term)	2.00000000.0			spec_id: 1.1.3542.2, sample: 1, period: 1, cycle: 3542, experiment: 2, file_path: D:\Users\massUser\Documents\JobRequest\ResultFiles\20180510\20180510153954130187^10.242.16.21^peio0105@gmail.com\ManualInputFile\171104HKETCTN_SCXF2.wiff, spec_rt: 22.9891, spec_prec: 400.7141, spec_stage: 2, charge: 2, polarity: +, File: 171104HKETCTN_SCXF2.wiff
F2	74	TOM22_HUMAN	Mitochondrial import receptor subunit TOM22 homolog OS=Homo sapiens GN=TOMM22 PE=1 SV=3	39	15512	1	1	1	1	531	460	1	1	1	626.326	1875.95	3	1875.92	0.0336	2	21	0	38.94	22	34	0.00049	AAAVAAAGAGEPQSPDELLP	M	A	P	K	Acetyl (Protein N-term)	2.00000000000000000000.0			spec_id: 1.1.4065.2, sample: 1, period: 1, cycle: 4065, experiment: 2, file_path: D:\Users\massUser\Documents\JobRequest\ResultFiles\20180510\20180510153954130187^10.242.16.21^peio0105@gmail.com\ManualInputFile\171104HKETCTN_SCXF2.wiff, spec_rt: 30.1131, spec_prec: 626.3256, spec_stage: 2, charge: 3, polarity: +, File: 171104HKETCTN_SCXF2.wiff
F2	75	PCH2_HUMAN	Pachytene checkpoint protein 2 homolog OS=Homo sapiens GN=TRIP13 PE=1 SV=2	39	48863	1	1	1	1	131	172	1	1	1	454.192	906.37	2	906.364	0.0064	1	8	0	38.93	20	27	0.0003	MDEAVGDL	-	M	L	K	Oxidation (M); Acetyl (Protein N-term)	2.10000000.0			spec_id: 1.1.3724.2, sample: 1, period: 1, cycle: 3724, experiment: 2, file_path: D:\Users\massUser\Documents\JobRequest\ResultFiles\20180510\20180510153954130187^10.242.16.21^peio0105@gmail.com\ManualInputFile\171104HKETCTN_SCXF2.wiff, spec_rt: 24.7360, spec_prec: 454.1925, spec_stage: 2, charge: 2, polarity: +, File: 171104HKETCTN_SCXF2.wiff
F2	76	TPR_HUMAN	Nucleoprotein TPR OS=Homo sapiens GN=TPR PE=1 SV=3	38	267530	1	1	1	1	212	533	1	1	1	506.79	1011.57	2	1011.56	0.0058	2	10	0	38.16		32	0.0066	AAVLQQVLE	M	A	E	R	Acetyl (Protein N-term)	2.000000000.0			spec_id: 1.1.4514.2, sample: 1, period: 1, cycle: 4514, experiment: 2, file_path: D:\Users\massUser\Documents\JobRequest\ResultFiles\20180510\20180510153954130187^10.242.16.21^peio0105@gmail.com\ManualInputFile\171104HKETCTN_SCXF2.wiff, spec_rt: 34.1232, spec_prec: 506.7902, spec_stage: 2, charge: 2, polarity: +, File: 171104HKETCTN_SCXF2.wiff
F2	77	MCM2_HUMAN	DNA replication licensing factor MCM2 OS=Homo sapiens GN=MCM2 PE=1 SV=4	38	102516	1	1	1	1	487	100	1	1	1	794.333	1586.65	2	1586.64	0.0104	2	16	0	38.03	18	26	0.00027	AESSESFTMASSPAQ	M	A	Q	R	Oxidation (M); Acetyl (Protein N-term)	2.000000001000000.0			spec_id: 1.1.3447.2, sample: 1, period: 1, cycle: 3447, experiment: 2, file_path: D:\Users\massUser\Documents\JobRequest\ResultFiles\20180510\20180510153954130187^10.242.16.21^peio0105@gmail.com\ManualInputFile\171104HKETCTN_SCXF2.wiff, spec_rt: 21.9306, spec_prec: 794.3328, spec_stage: 2, charge: 2, polarity: +, File: 171104HKETCTN_SCXF2.wiff
F2	78	LMNB1_HUMAN	Lamin-B1 OS=Homo sapiens GN=LMNB1 PE=1 SV=2	38	66653	1	1	1	1	65	88	1	1	1	398.216	794.417	2	794.417	-0.0002	2	9	0	37.84		29	0.0032	ATATPVPP	M	A	P	R	Acetyl (Protein N-term)	2.00000000.0			spec_id: 1.1.3413.2, sample: 1, period: 1, cycle: 3413, experiment: 2, file_path: D:\Users\massUser\Documents\JobRequest\ResultFiles\20180510\20180510153954130187^10.242.16.21^peio0105@gmail.com\ManualInputFile\171104HKETCTN_SCXF2.wiff, spec_rt: 21.5160, spec_prec: 398.2159, spec_stage: 2, charge: 2, polarity: +, File: 171104HKETCTN_SCXF2.wiff
F2	79	ATG7_HUMAN	Ubiquitin-like modifier-activating enzyme ATG7 OS=Homo sapiens GN=ATG7 PE=1 SV=1	38	79050	1	1	1	1	126	75	1	1	1	451.218	900.422	2	900.419	0.003	2	11	0	37.66	28	30	0.003	AAATGDPGLS	M	A	S	K	Acetyl (Protein N-term)	2.0000000000.0			spec_id: 1.1.3356.2, sample: 1, period: 1, cycle: 3356, experiment: 2, file_path: D:\Users\massUser\Documents\JobRequest\ResultFiles\20180510\20180510153954130187^10.242.16.21^peio0105@gmail.com\ManualInputFile\171104HKETCTN_SCXF2.wiff, spec_rt: 21.0094, spec_prec: 451.2182, spec_stage: 2, charge: 2, polarity: +, File: 171104HKETCTN_SCXF2.wiff
F2	80	NUDC1_HUMAN	NudC domain-containing protein 1 OS=Homo sapiens GN=NUDCD1 PE=1 SV=2	37	67512	1	1	1	1	236	131	1	1	1	526.726	1051.44	2	1051.43	0.0068	1	9	0	37.48	18	29	0.00031	MEVAANCSL	-	M	L	R	Oxidation (M); Acetyl (Protein N-term)	2.100000000.0			spec_id: 1.1.3542.3, sample: 1, period: 1, cycle: 3542, experiment: 3, file_path: D:\Users\massUser\Documents\JobRequest\ResultFiles\20180510\20180510153954130187^10.242.16.21^peio0105@gmail.com\ManualInputFile\171104HKETCTN_SCXF2.wiff, spec_rt: 22.9974, spec_prec: 526.7264, spec_stage: 2, charge: 2, polarity: +, File: 171104HKETCTN_SCXF2.wiff
F2	81	UBP15_HUMAN	Ubiquitin carboxyl-terminal hydrolase 15 OS=Homo sapiens GN=USP15 PE=1 SV=3	37	113602	1	1	1	1	264	65	1	1	1	545.24	1088.46	2	1088.46	0.0029	2	12	0	36.68	23	28	0.0013	AEGGAADLDTQ	M	A	Q	R	Acetyl (Protein N-term)	2.00000000000.0			spec_id: 1.1.3343.2, sample: 1, period: 1, cycle: 3343, experiment: 2, file_path: D:\Users\massUser\Documents\JobRequest\ResultFiles\20180510\20180510153954130187^10.242.16.21^peio0105@gmail.com\ManualInputFile\171104HKETCTN_SCXF2.wiff, spec_rt: 20.7927, spec_prec: 545.2398, spec_stage: 2, charge: 2, polarity: +, File: 171104HKETCTN_SCXF2.wiff
F2	82	RL1D1_HUMAN	Ribosomal L1 domain-containing protein 1 OS=Homo sapiens GN=RSL1D1 PE=1 SV=3	36	55167	1	1	1	1	541	134	1	1	1	833.722	2498.14	3	2498.1	0.0473	1	27	0	36.11	18	31	0.00041	MEDSASASLSSAAATGTSTSTPAAPTA	-	M	A	R	Oxidation (M); Acetyl (Protein N-term)	2.100000000000000000000000000.0			spec_id: 1.1.3560.3, sample: 1, period: 1, cycle: 3560, experiment: 3, file_path: D:\Users\massUser\Documents\JobRequest\ResultFiles\20180510\20180510153954130187^10.242.16.21^peio0105@gmail.com\ManualInputFile\171104HKETCTN_SCXF2.wiff, spec_rt: 23.1451, spec_prec: 833.7219, spec_stage: 2, charge: 3, polarity: +, File: 171104HKETCTN_SCXF2.wiff
F2	83	PSB3_HUMAN	Proteasome subunit beta type-3 OS=Homo sapiens GN=PSMB3 PE=1 SV=2	36	23219	1	1	1	1	435	115	1	1	1	711.294	1420.57	2	1420.57	0.0064	2	14	0	35.91	18	25	0.00043	SIMSYNGGAVMAM	M	S	M	K	3 Oxidation (M); Acetyl (Protein N-term)	2.0010000000101.0			spec_id: 1.1.3480.2, sample: 1, period: 1, cycle: 3480, experiment: 2, file_path: D:\Users\massUser\Documents\JobRequest\ResultFiles\20180510\20180510153954130187^10.242.16.21^peio0105@gmail.com\ManualInputFile\171104HKETCTN_SCXF2.wiff, spec_rt: 22.3613, spec_prec: 711.2941, spec_stage: 2, charge: 2, polarity: +, File: 171104HKETCTN_SCXF2.wiff
F2	84	DDB1_HUMAN	DNA damage-binding protein 1 OS=Homo sapiens GN=DDB1 PE=1 SV=1	36	128142	1	1	1	1	259	177	1	1	1	543.763	1085.51	2	1085.5	0.0081	2	10	0	35.54	29	31	0.0059	SYNYVVTAQ	M	S	Q	K	Acetyl (Protein N-term)	2.000000000.0			spec_id: 1.1.3726.3, sample: 1, period: 1, cycle: 3726, experiment: 3, file_path: D:\Users\massUser\Documents\JobRequest\ResultFiles\20180510\20180510153954130187^10.242.16.21^peio0105@gmail.com\ManualInputFile\171104HKETCTN_SCXF2.wiff, spec_rt: 24.7858, spec_prec: 543.7628, spec_stage: 2, charge: 2, polarity: +, File: 171104HKETCTN_SCXF2.wiff
F2	85	RNH2A_HUMAN	Ribonuclease H2 subunit A OS=Homo sapiens GN=RNASEH2A PE=1 SV=2	36	33716	1	1	1	1	123	243	1	1	1	447.693	893.371	2	893.369	0.0025	1	7	0	35.52		28	0.0046	MDLSELE	-	M	E	R	Oxidation (M); Acetyl (Protein N-term)	2.1000000.0			spec_id: 1.1.3820.2, sample: 1, period: 1, cycle: 3820, experiment: 2, file_path: D:\Users\massUser\Documents\JobRequest\ResultFiles\20180510\20180510153954130187^10.242.16.21^peio0105@gmail.com\ManualInputFile\171104HKETCTN_SCXF2.wiff, spec_rt: 26.1391, spec_prec: 447.6929, spec_stage: 2, charge: 2, polarity: +, File: 171104HKETCTN_SCXF2.wiff
F2	86	COF2_HUMAN	Cofilin-2 OS=Homo sapiens GN=CFL2 PE=1 SV=1	35	18839	1	1	1	1	304	293	1	1	1	573.29	1144.56	2	1144.56	0.0035	2	12	0	35.38	29	34	0.0061	ASGVTVNDEVI	M	A	I	K	Acetyl (Protein N-term)	2.00000000000.0			spec_id: 1.1.3857.2, sample: 1, period: 1, cycle: 3857, experiment: 2, file_path: D:\Users\massUser\Documents\JobRequest\ResultFiles\20180510\20180510153954130187^10.242.16.21^peio0105@gmail.com\ManualInputFile\171104HKETCTN_SCXF2.wiff, spec_rt: 26.8682, spec_prec: 573.2896, spec_stage: 2, charge: 2, polarity: +, File: 171104HKETCTN_SCXF2.wiff
F2	87	RS5_HUMAN	40S ribosomal protein S5 OS=Homo sapiens GN=RPS5 PE=1 SV=4	35	23033	1	1	1	1	518	462	1	1	1	871.913	1741.81	2	1741.8	0.0064	2	17	0	35.04	19	32	0.00067	TEWETAAPAVAETPDI	M	T	I	K	Acetyl (Protein N-term)	2.0000000000000000.0			spec_id: 1.1.4066.3, sample: 1, period: 1, cycle: 4066, experiment: 3, file_path: D:\Users\massUser\Documents\JobRequest\ResultFiles\20180510\20180510153954130187^10.242.16.21^peio0105@gmail.com\ManualInputFile\171104HKETCTN_SCXF2.wiff, spec_rt: 30.1377, spec_prec: 871.9128, spec_stage: 2, charge: 2, polarity: +, File: 171104HKETCTN_SCXF2.wiff
F2	88	AL9A1_HUMAN	4-trimethylaminobutyraldehyde dehydrogenase OS=Homo sapiens GN=ALDH9A1 PE=1 SV=3	35	54679	1	1	1	1	446	424	1	1	1	727.864	1453.71	2	1453.71	0.0037	2	14	0	34.98	18	34	0.00052	STGTFVVSQPLNY	M	S	Y	R	Acetyl (Protein N-term)	2.0000000000000.0			spec_id: 1.1.3976.2, sample: 1, period: 1, cycle: 3976, experiment: 2, file_path: D:\Users\massUser\Documents\JobRequest\ResultFiles\20180510\20180510153954130187^10.242.16.21^peio0105@gmail.com\ManualInputFile\171104HKETCTN_SCXF2.wiff, spec_rt: 29.0448, spec_prec: 727.8636, spec_stage: 2, charge: 2, polarity: +, File: 171104HKETCTN_SCXF2.wiff
F2	89	CCNA2_HUMAN	Cyclin-A2 OS=Homo sapiens GN=CCNA2 PE=1 SV=2	35	48691	1	1	1	1	249	63	1	1	1	537.254	1072.49	2	1072.49	0.0077	1	11	0	34.85		31	0.011	MLGNSAPGPAT	-	M	T	R	Oxidation (M); Acetyl (Protein N-term)	2.10000000000.0			spec_id: 1.1.3342.2, sample: 1, period: 1, cycle: 3342, experiment: 2, file_path: D:\Users\massUser\Documents\JobRequest\ResultFiles\20180510\20180510153954130187^10.242.16.21^peio0105@gmail.com\ManualInputFile\171104HKETCTN_SCXF2.wiff, spec_rt: 20.7680, spec_prec: 537.2541, spec_stage: 2, charge: 2, polarity: +, File: 171104HKETCTN_SCXF2.wiff
F2	90	TCPH_HUMAN	T-complex protein 1 subunit eta OS=Homo sapiens GN=CCT7 PE=1 SV=2	35	59842	1	1	1	1	262	511	1	1	1	544.795	1087.57	2	1087.57	0.0089	1	9	0	34.62	21	35	0.0012	MMPTPVILL	-	M	L	K	2 Oxidation (M); Acetyl (Protein N-term)	2.110000000.0			spec_id: 1.1.4258.2, sample: 1, period: 1, cycle: 4258, experiment: 2, file_path: D:\Users\massUser\Documents\JobRequest\ResultFiles\20180510\20180510153954130187^10.242.16.21^peio0105@gmail.com\ManualInputFile\171104HKETCTN_SCXF2.wiff, spec_rt: 32.1356, spec_prec: 544.7946, spec_stage: 2, charge: 2, polarity: +, File: 171104HKETCTN_SCXF2.wiff
F2	91	H1X_HUMAN	Histone H1x OS=Homo sapiens GN=H1FX PE=1 SV=1	34	22474	1	1	1	1	527	450	1	1	1	902.933	1803.85	2	1803.84	0.0073	2	18	0	34.23	24	33	0.0028	SVELEEALPVTTAEGMA	M	S	A	K	Oxidation (M); Acetyl (Protein N-term)	2.00000000000000010.0			spec_id: 1.1.4030.3, sample: 1, period: 1, cycle: 4030, experiment: 3, file_path: D:\Users\massUser\Documents\JobRequest\ResultFiles\20180510\20180510153954130187^10.242.16.21^peio0105@gmail.com\ManualInputFile\171104HKETCTN_SCXF2.wiff, spec_rt: 29.7443, spec_prec: 902.9333, spec_stage: 2, charge: 2, polarity: +, File: 171104HKETCTN_SCXF2.wiff
F2	92	IF4E_HUMAN	Eukaryotic translation initiation factor 4E OS=Homo sapiens GN=EIF4E PE=1 SV=2	34	25310	1	1	1	1	537	118	1	1	1	694.665	2080.97	3	2080.93	0.0401	2	20	0	33.97	22	33	0.0018	ATVEPETTPTPNPPTTEEE	M	A	E	K	Acetyl (Protein N-term)	2.0000000000000000000.0			spec_id: 1.1.3503.2, sample: 1, period: 1, cycle: 3503, experiment: 2, file_path: D:\Users\massUser\Documents\JobRequest\ResultFiles\20180510\20180510153954130187^10.242.16.21^peio0105@gmail.com\ManualInputFile\171104HKETCTN_SCXF2.wiff, spec_rt: 22.5591, spec_prec: 694.6648, spec_stage: 2, charge: 3, polarity: +, File: 171104HKETCTN_SCXF2.wiff
F2	93	ADT2_HUMAN	ADP/ATP translocase 2 OS=Homo sapiens GN=SLC25A5 PE=1 SV=7	34	33059	2	2	2	2	80	256	1	1	1	412.196	822.378	2	822.376	0.0017	2	9	0	21.86	20	30	0.018	TDAAVSFA	M	T	A	K	Acetyl (Protein N-term)	2.00000000.0			spec_id: 1.1.3830.2, sample: 1, period: 1, cycle: 3830, experiment: 2, file_path: D:\Users\massUser\Documents\JobRequest\ResultFiles\20180510\20180510153954130187^10.242.16.21^peio0105@gmail.com\ManualInputFile\171104HKETCTN_SCXF2.wiff, spec_rt: 26.3209, spec_prec: 412.1961, spec_stage: 2, charge: 2, polarity: +, File: 171104HKETCTN_SCXF2.wiff
F2	93	ADT2_HUMAN	ADP/ATP translocase 2 OS=Homo sapiens GN=SLC25A5 PE=1 SV=7	34	33059	2	2	2	2	180	210	1	1	1	485.716	969.417	2	969.411	0.0059	1	9	0	31.01	18	28	0.0014	MTDAAVSFA	-	M	A	K	Oxidation (M); Acetyl (Protein N-term)	2.100000000.0			spec_id: 1.1.3775.2, sample: 1, period: 1, cycle: 3775, experiment: 2, file_path: D:\Users\massUser\Documents\JobRequest\ResultFiles\20180510\20180510153954130187^10.242.16.21^peio0105@gmail.com\ManualInputFile\171104HKETCTN_SCXF2.wiff, spec_rt: 25.5051, spec_prec: 485.7159, spec_stage: 2, charge: 2, polarity: +, File: 171104HKETCTN_SCXF2.wiff
F2	94	ROA0_HUMAN	Heterogeneous nuclear ribonucleoprotein A0 OS=Homo sapiens GN=HNRNPA0 PE=1 SV=1	34	30993	1	1	1	1	160	22	1	1	1	470.186	938.357	2	938.347	0.0093	1	7	0	33.85	21	24	0.0014	MENSQLC	-	M	C	K	Oxidation (M); Acetyl (Protein N-term)	2.1000000.0			spec_id: 1.1.3093.2, sample: 1, period: 1, cycle: 3093, experiment: 2, file_path: D:\Users\massUser\Documents\JobRequest\ResultFiles\20180510\20180510153954130187^10.242.16.21^peio0105@gmail.com\ManualInputFile\171104HKETCTN_SCXF2.wiff, spec_rt: 18.6355, spec_prec: 470.1856, spec_stage: 2, charge: 2, polarity: +, File: 171104HKETCTN_SCXF2.wiff
F2	95	MCM3_HUMAN	DNA replication licensing factor MCM3 OS=Homo sapiens GN=MCM3 PE=1 SV=3	34	91551	1	1	1	1	318	520	1	1	1	586.811	1171.61	2	1171.6	0.0094	2	12	0	33.76	23	34	0.0022	AGTVVLDDVEL	M	A	L	R	Acetyl (Protein N-term)	2.00000000000.0			spec_id: 1.1.4315.2, sample: 1, period: 1, cycle: 4315, experiment: 2, file_path: D:\Users\massUser\Documents\JobRequest\ResultFiles\20180510\20180510153954130187^10.242.16.21^peio0105@gmail.com\ManualInputFile\171104HKETCTN_SCXF2.wiff, spec_rt: 32.6519, spec_prec: 586.8106, spec_stage: 2, charge: 2, polarity: +, File: 171104HKETCTN_SCXF2.wiff
F2	96	RNH2C_HUMAN	Ribonuclease H2 subunit C OS=Homo sapiens GN=RNASEH2C PE=1 SV=1	33	17943	1	1	1	1	272	51	1	1	1	555.221	1108.43	2	1108.42	0.004	1	10	0	33.32		24	0.0029	MESGDEAAIE	-	M	E	R	Oxidation (M); Acetyl (Protein N-term)	2.1000000000.0			spec_id: 1.1.3311.2, sample: 1, period: 1, cycle: 3311, experiment: 2, file_path: D:\Users\massUser\Documents\JobRequest\ResultFiles\20180510\20180510153954130187^10.242.16.21^peio0105@gmail.com\ManualInputFile\171104HKETCTN_SCXF2.wiff, spec_rt: 20.3986, spec_prec: 555.2208, spec_stage: 2, charge: 2, polarity: +, File: 171104HKETCTN_SCXF2.wiff
F2	97	BRK1_HUMAN	Protein BRICK1 OS=Homo sapiens GN=BRK1 PE=1 SV=1	33	8796	1	1	1	1	119	28	1	1	1	443.205	884.396	2	884.388	0.0083	2	9	0	32.95	21	29	0.0018	AGQEDPVQ	M	A	Q	R	Acetyl (Protein N-term)	2.00000000.0			spec_id: 1.1.3131.2, sample: 1, period: 1, cycle: 3131, experiment: 2, file_path: D:\Users\massUser\Documents\JobRequest\ResultFiles\20180510\20180510153954130187^10.242.16.21^peio0105@gmail.com\ManualInputFile\171104HKETCTN_SCXF2.wiff, spec_rt: 18.9556, spec_prec: 443.2052, spec_stage: 2, charge: 2, polarity: +, File: 171104HKETCTN_SCXF2.wiff
F2	98	DEST_HUMAN	Destrin OS=Homo sapiens GN=DSTN PE=1 SV=3	33	18950	1	1	1	1	322	140	1	1	1	588.77	1175.53	2	1175.51	0.0126	2	12	0	32.91	19	31	0.00096	ASGVQVADEVC	M	A	C	R	Acetyl (Protein N-term)	2.00000000000.0			spec_id: 1.1.3595.2, sample: 1, period: 1, cycle: 3595, experiment: 2, file_path: D:\Users\massUser\Documents\JobRequest\ResultFiles\20180510\20180510153954130187^10.242.16.21^peio0105@gmail.com\ManualInputFile\171104HKETCTN_SCXF2.wiff, spec_rt: 23.4684, spec_prec: 588.7700, spec_stage: 2, charge: 2, polarity: +, File: 171104HKETCTN_SCXF2.wiff
F2	99	CCD12_HUMAN	Coiled-coil domain-containing protein 12 OS=Homo sapiens GN=CCDC12 PE=1 SV=1	32	19226	1	1	1	1	124	27	1	1	1	447.701	893.388	2	893.38	0.0078	1	9	0	32.38	27	30	0.0071	MEATTAGVG	-	M	G	R	Oxidation (M); Acetyl (Protein N-term)	2.100000000.0			spec_id: 1.1.3110.2, sample: 1, period: 1, cycle: 3110, experiment: 2, file_path: D:\Users\massUser\Documents\JobRequest\ResultFiles\20180510\20180510153954130187^10.242.16.21^peio0105@gmail.com\ManualInputFile\171104HKETCTN_SCXF2.wiff, spec_rt: 18.8113, spec_prec: 447.7012, spec_stage: 2, charge: 2, polarity: +, File: 171104HKETCTN_SCXF2.wiff
F2	100	TPD54_HUMAN	Tumor protein D54 OS=Homo sapiens GN=TPD52L2 PE=1 SV=2	32	22281	1	1	1	1	475	110	1	1	1	767.338	1532.66	2	1532.64	0.0194	1	14	0	32.35	20	28	0.0014	MDSAGQDINLNSPN	-	M	N	K	Oxidation (M); Acetyl (Protein N-term)	2.10000000000000.0			spec_id: 1.1.3472.3, sample: 1, period: 1, cycle: 3472, experiment: 3, file_path: D:\Users\massUser\Documents\JobRequest\ResultFiles\20180510\20180510153954130187^10.242.16.21^peio0105@gmail.com\ManualInputFile\171104HKETCTN_SCXF2.wiff, spec_rt: 22.2233, spec_prec: 767.3376, spec_stage: 2, charge: 2, polarity: +, File: 171104HKETCTN_SCXF2.wiff
F2	101	CAP1_HUMAN	Adenylyl cyclase-associated protein 1 OS=Homo sapiens GN=CAP1 PE=1 SV=5	32	52325	1	1	1	1	186	98	1	1	1	489.22	976.426	2	976.417	0.0085	2	9	0	31.93		30	0.016	ADMQNLVE	M	A	E	R	Oxidation (M); Acetyl (Protein N-term)	2.00100000.0			spec_id: 1.1.3444.2, sample: 1, period: 1, cycle: 3444, experiment: 2, file_path: D:\Users\massUser\Documents\JobRequest\ResultFiles\20180510\20180510153954130187^10.242.16.21^peio0105@gmail.com\ManualInputFile\171104HKETCTN_SCXF2.wiff, spec_rt: 21.8755, spec_prec: 489.2201, spec_stage: 2, charge: 2, polarity: +, File: 171104HKETCTN_SCXF2.wiff
F2	102	EXOS7_HUMAN	Exosome complex component RRP42 OS=Homo sapiens GN=EXOSC7 PE=1 SV=3	31	32428	1	1	1	1	171	146	1	1	1	474.733	947.451	2	947.445	0.0065	2	10	0	31.39	26	34	0.0073	ASVTLSEAE	M	A	E	K	Acetyl (Protein N-term)	2.000000000.0			spec_id: 1.1.3640.2, sample: 1, period: 1, cycle: 3640, experiment: 2, file_path: D:\Users\massUser\Documents\JobRequest\ResultFiles\20180510\20180510153954130187^10.242.16.21^peio0105@gmail.com\ManualInputFile\171104HKETCTN_SCXF2.wiff, spec_rt: 23.8454, spec_prec: 474.7329, spec_stage: 2, charge: 2, polarity: +, File: 171104HKETCTN_SCXF2.wiff
F2	103	DCUP_HUMAN	Uroporphyrinogen decarboxylase OS=Homo sapiens GN=UROD PE=1 SV=2	31	41103	1	1	1	1	470	483	1	1	1	759.357	1516.7	2	1516.69	0.0137	1	14	0	31.34	26	32	0.008	MEANGLGPQGFPEL	-	M	L	K	Oxidation (M); Acetyl (Protein N-term)	2.10000000000000.0			spec_id: 1.1.4104.2, sample: 1, period: 1, cycle: 4104, experiment: 2, file_path: D:\Users\massUser\Documents\JobRequest\ResultFiles\20180510\20180510153954130187^10.242.16.21^peio0105@gmail.com\ManualInputFile\171104HKETCTN_SCXF2.wiff, spec_rt: 30.6857, spec_prec: 759.3575, spec_stage: 2, charge: 2, polarity: +, File: 171104HKETCTN_SCXF2.wiff
F2	104	H10_HUMAN	Histone H1.0 OS=Homo sapiens GN=H1F0 PE=1 SV=3	31	20850	1	1	1	1	194	8	1	1	1	495.724	989.434	2	989.43	0.0037	2	11	0	31.32	24	30	0.0045	TENSTSAPAA	M	T	A	K	Acetyl (Protein N-term)	2.0000000000.0			spec_id: 1.1.2919.2, sample: 1, period: 1, cycle: 2919, experiment: 2, file_path: D:\Users\massUser\Documents\JobRequest\ResultFiles\20180510\20180510153954130187^10.242.16.21^peio0105@gmail.com\ManualInputFile\171104HKETCTN_SCXF2.wiff, spec_rt: 17.3699, spec_prec: 495.7242, spec_stage: 2, charge: 2, polarity: +, File: 171104HKETCTN_SCXF2.wiff
F2	105	HNRPR_HUMAN	Heterogeneous nuclear ribonucleoprotein R OS=Homo sapiens GN=HNRNPR PE=1 SV=1	31	71184	1	1	1	1	315	166	1	1	1	585.302	1168.59	2	1168.58	0.0048	2	12	0	31.24	25	34	0.0065	ANQVNGNAVQL	M	A	L	K	Acetyl (Protein N-term)	2.00000000000.0			spec_id: 1.1.3713.2, sample: 1, period: 1, cycle: 3713, experiment: 2, file_path: D:\Users\massUser\Documents\JobRequest\ResultFiles\20180510\20180510153954130187^10.242.16.21^peio0105@gmail.com\ManualInputFile\171104HKETCTN_SCXF2.wiff, spec_rt: 24.5733, spec_prec: 585.3015, spec_stage: 2, charge: 2, polarity: +, File: 171104HKETCTN_SCXF2.wiff
F2	106	TFG_HUMAN	Protein TFG OS=Homo sapiens GN=TFG PE=1 SV=2	31	43478	1	1	1	1	200	137	1	1	1	496.725	991.436	2	991.428	0.0076	1	9	0	30.78	18	31	0.0013	MNGQLDLSG	-	M	G	K	Oxidation (M); Acetyl (Protein N-term)	2.100000000.0			spec_id: 1.1.3586.2, sample: 1, period: 1, cycle: 3586, experiment: 2, file_path: D:\Users\massUser\Documents\JobRequest\ResultFiles\20180510\20180510153954130187^10.242.16.21^peio0105@gmail.com\ManualInputFile\171104HKETCTN_SCXF2.wiff, spec_rt: 23.3646, spec_prec: 496.7251, spec_stage: 2, charge: 2, polarity: +, File: 171104HKETCTN_SCXF2.wiff
F2	107	GEMI7_HUMAN	Gem-associated protein 7 OS=Homo sapiens GN=GEMIN7 PE=1 SV=1	31	14642	1	1	1	1	406	514	1	1	1	683.383	1364.75	2	1364.74	0.0131	1	12	0	30.67	18	33	0.0013	MQTPVNIPVPVL	-	M	L	R	Oxidation (M); Acetyl (Protein N-term)	2.100000000000.0			spec_id: 1.1.4261.2, sample: 1, period: 1, cycle: 4261, experiment: 2, file_path: D:\Users\massUser\Documents\JobRequest\ResultFiles\20180510\20180510153954130187^10.242.16.21^peio0105@gmail.com\ManualInputFile\171104HKETCTN_SCXF2.wiff, spec_rt: 32.2103, spec_prec: 683.3825, spec_stage: 2, charge: 2, polarity: +, File: 171104HKETCTN_SCXF2.wiff
F2	108	ATG4B_HUMAN	Cysteine protease ATG4B OS=Homo sapiens GN=ATG4B PE=1 SV=2	30	45007	1	1	1	1	367	422	1	1	1	636.79	1271.57	2	1271.56	0.0067	1	11	0	30.28	19	30	0.002	MDAATLTYDTL	-	M	L	R	Oxidation (M); Acetyl (Protein N-term)	2.10000000000.0			spec_id: 1.1.3973.4, sample: 1, period: 1, cycle: 3973, experiment: 4, file_path: D:\Users\massUser\Documents\JobRequest\ResultFiles\20180510\20180510153954130187^10.242.16.21^peio0105@gmail.com\ManualInputFile\171104HKETCTN_SCXF2.wiff, spec_rt: 28.9888, spec_prec: 636.7902, spec_stage: 2, charge: 2, polarity: +, File: 171104HKETCTN_SCXF2.wiff
F2	109	GTF2I_HUMAN	General transcription factor II-I OS=Homo sapiens GN=GTF2I PE=1 SV=2	30	112859	1	1	1	1	532	171	1	1	1	656.299	1965.87	3	1965.84	0.0385	2	19	0	30.25	18	30	0.0015	AQVAMSTLPVEDEESSES	M	A	S	R	Oxidation (M); Acetyl (Protein N-term)	2.000010000000000000.0			spec_id: 1.1.3718.2, sample: 1, period: 1, cycle: 3718, experiment: 2, file_path: D:\Users\massUser\Documents\JobRequest\ResultFiles\20180510\20180510153954130187^10.242.16.21^peio0105@gmail.com\ManualInputFile\171104HKETCTN_SCXF2.wiff, spec_rt: 24.6795, spec_prec: 656.2988, spec_stage: 2, charge: 3, polarity: +, File: 171104HKETCTN_SCXF2.wiff
F2	110	TM258_HUMAN	Transmembrane protein 258 OS=Homo sapiens GN=TMEM258 PE=1 SV=1	28	9073	1	1	1	1	118	46	1	1	1	442.676	883.337	2	883.33	0.007	1	7	0	28.36	21	23	0.0046	MELEAMS	-	M	S	R	2 Oxidation (M); Acetyl (Protein N-term)	2.1000010.0			spec_id: 1.1.3304.2, sample: 1, period: 1, cycle: 3304, experiment: 2, file_path: D:\Users\massUser\Documents\JobRequest\ResultFiles\20180510\20180510153954130187^10.242.16.21^peio0105@gmail.com\ManualInputFile\171104HKETCTN_SCXF2.wiff, spec_rt: 20.3046, spec_prec: 442.6759, spec_stage: 2, charge: 2, polarity: +, File: 171104HKETCTN_SCXF2.wiff
F2	111	THOC7_HUMAN	THO complex subunit 7 homolog OS=Homo sapiens GN=THOC7 PE=1 SV=3	28	23956	1	1	1	1	172	258	1	1	1	480.732	959.449	2	959.445	0.0045	2	10	0	28.18	18	32	0.0023	GAVTDDEVI	M	G	I	R	Acetyl (Protein N-term)	2.000000000.0			spec_id: 1.1.3831.2, sample: 1, period: 1, cycle: 3831, experiment: 2, file_path: D:\Users\massUser\Documents\JobRequest\ResultFiles\20180510\20180510153954130187^10.242.16.21^peio0105@gmail.com\ManualInputFile\171104HKETCTN_SCXF2.wiff, spec_rt: 26.3422, spec_prec: 480.7319, spec_stage: 2, charge: 2, polarity: +, File: 171104HKETCTN_SCXF2.wiff
F2	112	RS24_HUMAN	40S ribosomal protein S24 OS=Homo sapiens GN=RPS24 PE=1 SV=1	28	15413	1	1	1	1	100	154	1	1	1	426.197	850.378	2	850.374	0.0042	1	7	0	28.01	23	30	0.008	MNDTVTI	-	M	I	R	Oxidation (M); Acetyl (Protein N-term)	2.1000000.0			spec_id: 1.1.3665.2, sample: 1, period: 1, cycle: 3665, experiment: 2, file_path: D:\Users\massUser\Documents\JobRequest\ResultFiles\20180510\20180510153954130187^10.242.16.21^peio0105@gmail.com\ManualInputFile\171104HKETCTN_SCXF2.wiff, spec_rt: 24.1230, spec_prec: 426.1965, spec_stage: 2, charge: 2, polarity: +, File: 171104HKETCTN_SCXF2.wiff
F2	113	ENAH_HUMAN	Protein enabled homolog OS=Homo sapiens GN=ENAH PE=1 SV=2	28	66584	1	1	1	1	176	36	1	1	1	482.708	963.401	2	963.397	0.0039	2	9	0	27.92	18	28	0.0024	SEQSICQA	M	S	A	R	Acetyl (Protein N-term)	2.00000000.0			spec_id: 1.1.3217.2, sample: 1, period: 1, cycle: 3217, experiment: 2, file_path: D:\Users\massUser\Documents\JobRequest\ResultFiles\20180510\20180510153954130187^10.242.16.21^peio0105@gmail.com\ManualInputFile\171104HKETCTN_SCXF2.wiff, spec_rt: 19.6201, spec_prec: 482.7076, spec_stage: 2, charge: 2, polarity: +, File: 171104HKETCTN_SCXF2.wiff
F2	114	OTUB1_HUMAN	Ubiquitin thioesterase OTUB1 OS=Homo sapiens GN=OTUB1 PE=1 SV=2	28	31492	1	1	1	1	162	3	1	1	1	471.716	941.417	2	941.409	0.0078	2	9	0	27.91	18	29	0.0024	AAEEPQQQ	M	A	Q	K	Acetyl (Protein N-term)	2.00000000.0			spec_id: 1.1.2830.2, sample: 1, period: 1, cycle: 2830, experiment: 2, file_path: D:\Users\massUser\Documents\JobRequest\ResultFiles\20180510\20180510153954130187^10.242.16.21^peio0105@gmail.com\ManualInputFile\171104HKETCTN_SCXF2.wiff, spec_rt: 16.7581, spec_prec: 471.7157, spec_stage: 2, charge: 2, polarity: +, File: 171104HKETCTN_SCXF2.wiff
F2	115	PEX19_HUMAN	Peroxisomal biogenesis factor 19 OS=Homo sapiens GN=PEX19 PE=1 SV=1	27	33071	1	1	1	1	410	43	1	1	1	689.782	1377.55	2	1377.54	0.0144	2	15	0	27.29	18	24	0.0028	AAAEEGCSVGAEAD	M	A	D	R	Acetyl (Protein N-term)	2.00000000000000.0			spec_id: 1.1.3284.2, sample: 1, period: 1, cycle: 3284, experiment: 2, file_path: D:\Users\massUser\Documents\JobRequest\ResultFiles\20180510\20180510153954130187^10.242.16.21^peio0105@gmail.com\ManualInputFile\171104HKETCTN_SCXF2.wiff, spec_rt: 20.1332, spec_prec: 689.7822, spec_stage: 2, charge: 2, polarity: +, File: 171104HKETCTN_SCXF2.wiff
F2	116	TBCC_HUMAN	Tubulin-specific chaperone C OS=Homo sapiens GN=TBCC PE=1 SV=2	27	39737	1	1	1	1	314	89	1	1	1	585.249	1168.48	2	1168.47	0.0096	1	11	0	27.24	18	30	0.0028	MESVSCSAAAV	-	M	V	R	Oxidation (M); Acetyl (Protein N-term)	2.10000000000.0			spec_id: 1.1.3422.2, sample: 1, period: 1, cycle: 3422, experiment: 2, file_path: D:\Users\massUser\Documents\JobRequest\ResultFiles\20180510\20180510153954130187^10.242.16.21^peio0105@gmail.com\ManualInputFile\171104HKETCTN_SCXF2.wiff, spec_rt: 21.5900, spec_prec: 585.2491, spec_stage: 2, charge: 2, polarity: +, File: 171104HKETCTN_SCXF2.wiff
F2	117	C10_HUMAN	Protein C10 OS=Homo sapiens GN=C12orf57 PE=1 SV=1	27	13284	1	1	1	1	445	101	1	1	1	722.859	1443.7	2	1443.68	0.0195	2	16	0	27.02	18	34	0.0029	ASASTQPAALSAEQA	M	A	A	K	Acetyl (Protein N-term)	2.000000000000000.0			spec_id: 1.1.3460.2, sample: 1, period: 1, cycle: 3460, experiment: 2, file_path: D:\Users\massUser\Documents\JobRequest\ResultFiles\20180510\20180510153954130187^10.242.16.21^peio0105@gmail.com\ManualInputFile\171104HKETCTN_SCXF2.wiff, spec_rt: 22.0255, spec_prec: 722.8591, spec_stage: 2, charge: 2, polarity: +, File: 171104HKETCTN_SCXF2.wiff
F2	118	CAPZB_HUMAN	F-actin-capping protein subunit beta OS=Homo sapiens GN=CAPZB PE=1 SV=4	27	31616	1	1	1	1	447	390	1	1	1	733.813	1465.61	2	1465.61	0.005	2	13	0	26.83	19	27	0.0047	SDQQLDCALDLM	M	S	M	R	Oxidation (M); Acetyl (Protein N-term)	2.000000000001.0			spec_id: 1.1.3939.3, sample: 1, period: 1, cycle: 3939, experiment: 3, file_path: D:\Users\massUser\Documents\JobRequest\ResultFiles\20180510\20180510153954130187^10.242.16.21^peio0105@gmail.com\ManualInputFile\171104HKETCTN_SCXF2.wiff, spec_rt: 28.3738, spec_prec: 733.8130, spec_stage: 2, charge: 2, polarity: +, File: 171104HKETCTN_SCXF2.wiff
F2	119	LSM8_HUMAN	U6 snRNA-associated Sm-like protein LSm8 OS=Homo sapiens GN=LSM8 PE=1 SV=3	26	10396	1	1	1	1	245	386	1	1	1	533.758	1065.5	2	1065.5	0.0032	2	10	0	26.02	17	33	0.0036	TSALENYIN	M	T	N	R	Acetyl (Protein N-term)	2.000000000.0			spec_id: 1.1.3934.2, sample: 1, period: 1, cycle: 3934, experiment: 2, file_path: D:\Users\massUser\Documents\JobRequest\ResultFiles\20180510\20180510153954130187^10.242.16.21^peio0105@gmail.com\ManualInputFile\171104HKETCTN_SCXF2.wiff, spec_rt: 28.2933, spec_prec: 533.7578, spec_stage: 2, charge: 2, polarity: +, File: 171104HKETCTN_SCXF2.wiff
F2	120	DAZP1_HUMAN	DAZ-associated protein 1 OS=Homo sapiens GN=DAZAP1 PE=1 SV=1	26	43584	1	1	1	1	242	32	1	1	1	533.217	1064.42	2	1064.41	0.0106	1	10	0	25.91	17	25	0.0037	MNNSGADEIG	-	M	G	K	Oxidation (M); Acetyl (Protein N-term)	2.1000000000.0			spec_id: 1.1.3166.2, sample: 1, period: 1, cycle: 3166, experiment: 2, file_path: D:\Users\massUser\Documents\JobRequest\ResultFiles\20180510\20180510153954130187^10.242.16.21^peio0105@gmail.com\ManualInputFile\171104HKETCTN_SCXF2.wiff, spec_rt: 19.2388, spec_prec: 533.2166, spec_stage: 2, charge: 2, polarity: +, File: 171104HKETCTN_SCXF2.wiff
F2	121	PTBP1_HUMAN	Polypyrimidine tract-binding protein 1 OS=Homo sapiens GN=PTBP1 PE=1 SV=1	26	57357	1	1	1	1	353	425	1	1	1	623.309	1244.6	2	1244.6	0.0072	1	12	0	25.83	20	34	0.007	MDGIVPDIAVGT	-	M	T	K	Oxidation (M); Acetyl (Protein N-term)	2.100000000000.0			spec_id: 1.1.3977.2, sample: 1, period: 1, cycle: 3977, experiment: 2, file_path: D:\Users\massUser\Documents\JobRequest\ResultFiles\20180510\20180510153954130187^10.242.16.21^peio0105@gmail.com\ManualInputFile\171104HKETCTN_SCXF2.wiff, spec_rt: 29.0616, spec_prec: 623.3088, spec_stage: 2, charge: 2, polarity: +, File: 171104HKETCTN_SCXF2.wiff
F2	122	FABP5_HUMAN	Fatty acid-binding protein, epidermal OS=Homo sapiens GN=FABP5 PE=1 SV=3	26	15497	1	1	1	1	121	136	1	1	1	444.229	886.444	2	886.44	0.0048	2	9	0	25.81	25	34	0.022	ATVQQLEG	M	A	G	R	Acetyl (Protein N-term)	2.00000000.0			spec_id: 1.1.3585.2, sample: 1, period: 1, cycle: 3585, experiment: 2, file_path: D:\Users\massUser\Documents\JobRequest\ResultFiles\20180510\20180510153954130187^10.242.16.21^peio0105@gmail.com\ManualInputFile\171104HKETCTN_SCXF2.wiff, spec_rt: 23.3396, spec_prec: 444.2295, spec_stage: 2, charge: 2, polarity: +, File: 171104HKETCTN_SCXF2.wiff
F2	123	SNP23_HUMAN	Synaptosomal-associated protein 23 OS=Homo sapiens GN=SNAP23 PE=1 SV=1	26	23682	1	1	1	1	403	96	1	1	1	676.294	1350.57	2	1350.56	0.0128	1	11	0	25.63	19	28	0.0058	MDNLSSEEIQQ	-	M	Q	R	Oxidation (M); Acetyl (Protein N-term)	2.10000000000.0			spec_id: 1.1.3438.2, sample: 1, period: 1, cycle: 3438, experiment: 2, file_path: D:\Users\massUser\Documents\JobRequest\ResultFiles\20180510\20180510153954130187^10.242.16.21^peio0105@gmail.com\ManualInputFile\171104HKETCTN_SCXF2.wiff, spec_rt: 21.8015, spec_prec: 676.2941, spec_stage: 2, charge: 2, polarity: +, File: 171104HKETCTN_SCXF2.wiff
F2	124	WDR61_HUMAN	WD repeat-containing protein 61 OS=Homo sapiens GN=WDR61 PE=1 SV=1	26	33731	1	1	1	1	206	525	1	1	1	499.255	996.495	2	996.492	0.0036	2	9	0	25.57	19	33	0.0053	TNQYGILF	M	T	F	K	Acetyl (Protein N-term)	2.00000000.0			spec_id: 1.1.4348.2, sample: 1, period: 1, cycle: 4348, experiment: 2, file_path: D:\Users\massUser\Documents\JobRequest\ResultFiles\20180510\20180510153954130187^10.242.16.21^peio0105@gmail.com\ManualInputFile\171104HKETCTN_SCXF2.wiff, spec_rt: 32.9406, spec_prec: 499.2549, spec_stage: 2, charge: 2, polarity: +, File: 171104HKETCTN_SCXF2.wiff
F2	125	RPAC2_HUMAN	DNA-directed RNA polymerases I and III subunit RPAC2 OS=Homo sapiens GN=POLR1D PE=1 SV=1	26	15399	1	1	1	1	255	59	1	1	1	540.71	1079.4	2	1079.4	0.0082	1	8	0	25.5		21	0.009	MEEDQELE	-	M	E	R	Oxidation (M); Acetyl (Protein N-term)	2.10000000.0			spec_id: 1.1.3332.2, sample: 1, period: 1, cycle: 3332, experiment: 2, file_path: D:\Users\massUser\Documents\JobRequest\ResultFiles\20180510\20180510153954130187^10.242.16.21^peio0105@gmail.com\ManualInputFile\171104HKETCTN_SCXF2.wiff, spec_rt: 20.6462, spec_prec: 540.7096, spec_stage: 2, charge: 2, polarity: +, File: 171104HKETCTN_SCXF2.wiff
F2	126	SSRP1_HUMAN	FACT complex subunit SSRP1 OS=Homo sapiens GN=SSRP1 PE=1 SV=1	25	81367	1	1	1	1	488	501	1	1	1	799.868	1597.72	2	1597.71	0.0059	2	14	0	25.47	23	32	0.016	AETLEFNDVYQEV	M	A	V	K	Acetyl (Protein N-term)	2.0000000000000.0			spec_id: 1.1.4194.2, sample: 1, period: 1, cycle: 4194, experiment: 2, file_path: D:\Users\massUser\Documents\JobRequest\ResultFiles\20180510\20180510153954130187^10.242.16.21^peio0105@gmail.com\ManualInputFile\171104HKETCTN_SCXF2.wiff, spec_rt: 31.5480, spec_prec: 799.8676, spec_stage: 2, charge: 2, polarity: +, File: 171104HKETCTN_SCXF2.wiff
F2	127	MRE11_HUMAN	Double-strand break repair protein MRE11 OS=Homo sapiens GN=MRE11 PE=1 SV=3	25	80885	1	1	1	1	394	292	1	1	1	670.779	1339.54	2	1339.54	0.0029	2	13	0	24.95	20	26	0.0081	STADALDDENTF	M	S	F	K	Acetyl (Protein N-term)	2.000000000000.0			spec_id: 1.1.3855.2, sample: 1, period: 1, cycle: 3855, experiment: 2, file_path: D:\Users\massUser\Documents\JobRequest\ResultFiles\20180510\20180510153954130187^10.242.16.21^peio0105@gmail.com\ManualInputFile\171104HKETCTN_SCXF2.wiff, spec_rt: 26.8377, spec_prec: 670.7795, spec_stage: 2, charge: 2, polarity: +, File: 171104HKETCTN_SCXF2.wiff
F2	128	HN1L_HUMAN	Hematological and neurological expressed 1-like protein OS=Homo sapiens GN=HN1L PE=1 SV=1	24	20108	1	1	1	1	288	181	1	1	1	562.735	1123.46	2	1123.45	0.0062	1	10	0	24	23	26	0.021	MFQVPDSEGG	-	M	G	R	Oxidation (M); Acetyl (Protein N-term)	2.1000000000.0			spec_id: 1.1.3733.2, sample: 1, period: 1, cycle: 3733, experiment: 2, file_path: D:\Users\massUser\Documents\JobRequest\ResultFiles\20180510\20180510153954130187^10.242.16.21^peio0105@gmail.com\ManualInputFile\171104HKETCTN_SCXF2.wiff, spec_rt: 24.9032, spec_prec: 562.7350, spec_stage: 2, charge: 2, polarity: +, File: 171104HKETCTN_SCXF2.wiff
F2	129	HNRPU_HUMAN	Heterogeneous nuclear ribonucleoprotein U OS=Homo sapiens GN=HNRNPU PE=1 SV=6	24	91269	1	1	1	1	35	92	1	1	1	366.183	730.352	2	730.35	0.0025	2	8	0	23.72	23	28	0.02	SSSPVNV	M	S	V	K	Acetyl (Protein N-term)	2.0000000.0			spec_id: 1.1.3432.2, sample: 1, period: 1, cycle: 3432, experiment: 2, file_path: D:\Users\massUser\Documents\JobRequest\ResultFiles\20180510\20180510153954130187^10.242.16.21^peio0105@gmail.com\ManualInputFile\171104HKETCTN_SCXF2.wiff, spec_rt: 21.7000, spec_prec: 366.1834, spec_stage: 2, charge: 2, polarity: +, File: 171104HKETCTN_SCXF2.wiff
F2	130	NUDT5_HUMAN	ADP-sugar pyrophosphatase OS=Homo sapiens GN=NUDT5 PE=1 SV=1	24	24597	1	1	1	1	453	2	1	1	1	741.298	1480.58	2	1480.56	0.0187	1	13	0	23.5	17	24	0.0062	MESQEPTESSQNG	-	M	G	K	Oxidation (M); Acetyl (Protein N-term)	2.1000000000000.0			spec_id: 1.1.2796.2, sample: 1, period: 1, cycle: 2796, experiment: 2, file_path: D:\Users\massUser\Documents\JobRequest\ResultFiles\20180510\20180510153954130187^10.242.16.21^peio0105@gmail.com\ManualInputFile\171104HKETCTN_SCXF2.wiff, spec_rt: 16.5411, spec_prec: 741.2978, spec_stage: 2, charge: 2, polarity: +, File: 171104HKETCTN_SCXF2.wiff
F2	131	KINH_HUMAN	Kinesin-1 heavy chain OS=Homo sapiens GN=KIF5B PE=1 SV=1	23	110358	1	1	1	1	164	247	1	1	1	474.211	946.407	2	946.407	0.0005	2	9	0	23.19	21	29	0.018	ADLAECNI	M	A	I	K	Acetyl (Protein N-term)	2.00000000.0			spec_id: 1.1.3825.3, sample: 1, period: 1, cycle: 3825, experiment: 3, file_path: D:\Users\massUser\Documents\JobRequest\ResultFiles\20180510\20180510153954130187^10.242.16.21^peio0105@gmail.com\ManualInputFile\171104HKETCTN_SCXF2.wiff, spec_rt: 26.2069, spec_prec: 474.2108, spec_stage: 2, charge: 2, polarity: +, File: 171104HKETCTN_SCXF2.wiff
F2	132	CLIC4_HUMAN	Chloride intracellular channel protein 4 OS=Homo sapiens GN=CLIC4 PE=1 SV=4	23	28982	1	1	1	1	183	437	1	1	1	487.256	972.498	2	972.495	0.0029	2	10	0	23.1	20	35	0.014	ALSMPLNGL	M	A	L	K	Oxidation (M); Acetyl (Protein N-term)	2.000100000.0			spec_id: 1.1.4004.2, sample: 1, period: 1, cycle: 4004, experiment: 2, file_path: D:\Users\massUser\Documents\JobRequest\ResultFiles\20180510\20180510153954130187^10.242.16.21^peio0105@gmail.com\ManualInputFile\171104HKETCTN_SCXF2.wiff, spec_rt: 29.4113, spec_prec: 487.2562, spec_stage: 2, charge: 2, polarity: +, File: 171104HKETCTN_SCXF2.wiff
F2	133	LTOR4_HUMAN	Ragulator complex protein LAMTOR4 OS=Homo sapiens GN=LAMTOR4 PE=1 SV=1	23	10792	1	1	1	1	174	266	1	1	1	481.247	960.48	2	960.476	0.0033	2	10	0	23.05	20	35	0.013	TSALTQGLE	M	T	E	R	Acetyl (Protein N-term)	2.000000000.0			spec_id: 1.1.3842.2, sample: 1, period: 1, cycle: 3842, experiment: 2, file_path: D:\Users\massUser\Documents\JobRequest\ResultFiles\20180510\20180510153954130187^10.242.16.21^peio0105@gmail.com\ManualInputFile\171104HKETCTN_SCXF2.wiff, spec_rt: 26.5152, spec_prec: 481.2471, spec_stage: 2, charge: 2, polarity: +, File: 171104HKETCTN_SCXF2.wiff
F2	134	NPM_HUMAN	Nucleophosmin OS=Homo sapiens GN=NPM1 PE=1 SV=2	23	32726	1	1	1	1	450	344	1	1	1	738.261	1474.51	2	1474.5	0.0101	1	12	0	22.97		16	0.005	MEDSMDMDMSPL	-	M	L	R	2 Oxidation (M); Acetyl (Protein N-term)	2.100010000000.0			spec_id: 1.1.3891.4, sample: 1, period: 1, cycle: 3891, experiment: 4, file_path: D:\Users\massUser\Documents\JobRequest\ResultFiles\20180510\20180510153954130187^10.242.16.21^peio0105@gmail.com\ManualInputFile\171104HKETCTN_SCXF2.wiff, spec_rt: 27.5597, spec_prec: 738.2609, spec_stage: 2, charge: 2, polarity: +, File: 171104HKETCTN_SCXF2.wiff
F2	135	VTA1_HUMAN	Vacuolar protein sorting-associated protein VTA1 homolog OS=Homo sapiens GN=VTA1 PE=1 SV=1	23	34143	1	1	1	1	401	534	1	1	1	674.394	1346.77	2	1346.76	0.0127	2	14	0	22.8	17	30	0.0073	AALAPLPPLPAQF	M	A	F	K	Acetyl (Protein N-term)	2.0000000000000.0			spec_id: 1.1.4569.2, sample: 1, period: 1, cycle: 4569, experiment: 2, file_path: D:\Users\massUser\Documents\JobRequest\ResultFiles\20180510\20180510153954130187^10.242.16.21^peio0105@gmail.com\ManualInputFile\171104HKETCTN_SCXF2.wiff, spec_rt: 34.4820, spec_prec: 674.3935, spec_stage: 2, charge: 2, polarity: +, File: 171104HKETCTN_SCXF2.wiff
F2	136	TOPK_HUMAN	Lymphokine-activated killer T-cell-originated protein kinase OS=Homo sapiens GN=PBK PE=1 SV=3	23	36404	1	1	1	1	105	223	1	1	1	428.184	854.353	2	854.348	0.0048	1	7	0	22.74	21	26	0.016	MEGISNF	-	M	F	K	Oxidation (M); Acetyl (Protein N-term)	2.1000000.0			spec_id: 1.1.3803.2, sample: 1, period: 1, cycle: 3803, experiment: 2, file_path: D:\Users\massUser\Documents\JobRequest\ResultFiles\20180510\20180510153954130187^10.242.16.21^peio0105@gmail.com\ManualInputFile\171104HKETCTN_SCXF2.wiff, spec_rt: 25.8126, spec_prec: 428.1837, spec_stage: 2, charge: 2, polarity: +, File: 171104HKETCTN_SCXF2.wiff
F2	137	KAP0_HUMAN	cAMP-dependent protein kinase type I-alpha regulatory subunit OS=Homo sapiens GN=PRKAR1A PE=1 SV=1	23	43183	1	1	1	1	348	7	1	1	1	614.245	1226.47	2	1226.46	0.014	1	12	0	22.56	20	24	0.014	MESGSTAASEEA	-	M	A	R	Oxidation (M); Acetyl (Protein N-term)	2.100000000000.0			spec_id: 1.1.2908.2, sample: 1, period: 1, cycle: 2908, experiment: 2, file_path: D:\Users\massUser\Documents\JobRequest\ResultFiles\20180510\20180510153954130187^10.242.16.21^peio0105@gmail.com\ManualInputFile\171104HKETCTN_SCXF2.wiff, spec_rt: 17.2872, spec_prec: 614.2447, spec_stage: 2, charge: 2, polarity: +, File: 171104HKETCTN_SCXF2.wiff
F2	138	ARP19_HUMAN	cAMP-regulated phosphoprotein 19 OS=Homo sapiens GN=ARPP19 PE=1 SV=2	22	12315	1	1	1	1	404	83	1	1	1	680.304	1358.59	2	1358.58	0.0091	2	14	0	22.47	20	29	0.014	SAEVPEAASAEEQ	M	S	Q	K	Acetyl (Protein N-term)	2.0000000000000.0			spec_id: 1.1.3383.3, sample: 1, period: 1, cycle: 3383, experiment: 3, file_path: D:\Users\massUser\Documents\JobRequest\ResultFiles\20180510\20180510153954130187^10.242.16.21^peio0105@gmail.com\ManualInputFile\171104HKETCTN_SCXF2.wiff, spec_rt: 21.2630, spec_prec: 680.3037, spec_stage: 2, charge: 2, polarity: +, File: 171104HKETCTN_SCXF2.wiff
F2	139	GLRX1_HUMAN	Glutaredoxin-1 OS=Homo sapiens GN=GLRX PE=1 SV=2	22	12053	1	1	1	1	134	156	1	1	1	455.192	908.369	2	908.37	-0.0006	2	8	0	22.39	17	27	0.0079	AQEFVNC	M	A	C	K	Acetyl (Protein N-term)	2.0000000.0			spec_id: 1.1.3666.2, sample: 1, period: 1, cycle: 3666, experiment: 2, file_path: D:\Users\massUser\Documents\JobRequest\ResultFiles\20180510\20180510153954130187^10.242.16.21^peio0105@gmail.com\ManualInputFile\171104HKETCTN_SCXF2.wiff, spec_rt: 24.1470, spec_prec: 455.1919, spec_stage: 2, charge: 2, polarity: +, File: 171104HKETCTN_SCXF2.wiff
F2	140	RING2_HUMAN	E3 ubiquitin-protein ligase RING2 OS=Homo sapiens GN=RNF2 PE=1 SV=1	22	38088	1	1	1	1	407	66	1	1	1	686.846	1371.68	2	1371.66	0.0144	2	14	0	21.99	20	34	0.016	SQAVQTNGTQPLS	M	S	S	K	Acetyl (Protein N-term)	2.0000000000000.0			spec_id: 1.1.3343.3, sample: 1, period: 1, cycle: 3343, experiment: 3, file_path: D:\Users\massUser\Documents\JobRequest\ResultFiles\20180510\20180510153954130187^10.242.16.21^peio0105@gmail.com\ManualInputFile\171104HKETCTN_SCXF2.wiff, spec_rt: 20.8010, spec_prec: 686.8460, spec_stage: 2, charge: 2, polarity: +, File: 171104HKETCTN_SCXF2.wiff
F2	141	REPS1_HUMAN	RalBP1-associated Eps domain-containing protein 1 OS=Homo sapiens GN=REPS1 PE=1 SV=3	22	86780	1	1	1	1	357	175	1	1	1	626.279	1250.54	2	1250.53	0.0108	1	11	0	21.78	19	31	0.013	MEGLTLSDAEQ	-	M	Q	K	Oxidation (M); Acetyl (Protein N-term)	2.10000000000.0			spec_id: 1.1.3725.4, sample: 1, period: 1, cycle: 3725, experiment: 4, file_path: D:\Users\massUser\Documents\JobRequest\ResultFiles\20180510\20180510153954130187^10.242.16.21^peio0105@gmail.com\ManualInputFile\171104HKETCTN_SCXF2.wiff, spec_rt: 24.7612, spec_prec: 626.2795, spec_stage: 2, charge: 2, polarity: +, File: 171104HKETCTN_SCXF2.wiff
F2	142	U2AF2_HUMAN	Splicing factor U2AF 65 kDa subunit OS=Homo sapiens GN=U2AF2 PE=1 SV=4	21	53809	1	1	1	1	151	394	1	1	1	465.672	929.329	2	929.329	0.0004	2	8	0	21.46		18	0.011	SDFDEFE	M	S	E	R	Acetyl (Protein N-term)	2.0000000.0			spec_id: 1.1.3941.3, sample: 1, period: 1, cycle: 3941, experiment: 3, file_path: D:\Users\massUser\Documents\JobRequest\ResultFiles\20180510\20180510153954130187^10.242.16.21^peio0105@gmail.com\ManualInputFile\171104HKETCTN_SCXF2.wiff, spec_rt: 28.4203, spec_prec: 465.6720, spec_stage: 2, charge: 2, polarity: +, File: 171104HKETCTN_SCXF2.wiff
F2	143	PSA3_HUMAN	Proteasome subunit alpha type-3 OS=Homo sapiens GN=PSMA3 PE=1 SV=2	21	28643	1	1	1	1	526	414	1	1	1	902.408	1802.8	2	1802.78	0.0158	2	19	0	21.33	19	30	0.015	SSIGTGYDLSASTFSPDG	M	S	G	R	Acetyl (Protein N-term)	2.000000000000000000.0			spec_id: 1.1.3964.3, sample: 1, period: 1, cycle: 3964, experiment: 3, file_path: D:\Users\massUser\Documents\JobRequest\ResultFiles\20180510\20180510153954130187^10.242.16.21^peio0105@gmail.com\ManualInputFile\171104HKETCTN_SCXF2.wiff, spec_rt: 28.8375, spec_prec: 902.4075, spec_stage: 2, charge: 2, polarity: +, File: 171104HKETCTN_SCXF2.wiff
F2	144	PDS5A_HUMAN	Sister chromatid cohesion protein PDS5 homolog A OS=Homo sapiens GN=PDS5A PE=1 SV=1	21	152274	1	1	1	1	110	125	1	1	1	434.183	866.352	2	866.348	0.0044	1	7	0	20.95	19	27	0.016	MDFTAQP	-	M	P	K	Oxidation (M); Acetyl (Protein N-term)	2.1000000.0			spec_id: 1.1.3533.2, sample: 1, period: 1, cycle: 3533, experiment: 2, file_path: D:\Users\massUser\Documents\JobRequest\ResultFiles\20180510\20180510153954130187^10.242.16.21^peio0105@gmail.com\ManualInputFile\171104HKETCTN_SCXF2.wiff, spec_rt: 22.8656, spec_prec: 434.1835, spec_stage: 2, charge: 2, polarity: +, File: 171104HKETCTN_SCXF2.wiff
F2	145	HIG1A_HUMAN	HIG1 domain family member 1A, mitochondrial OS=Homo sapiens GN=HIGD1A PE=1 SV=1	21	10136	1	1	1	1	528	185	1	1	1	907.392	1812.77	2	1812.75	0.0151	2	18	0	20.94	17	28	0.011	STDTGVSLPSYEEDQGS	M	S	S	K	Acetyl (Protein N-term)	2.00000000000000000.0			spec_id: 1.1.3750.2, sample: 1, period: 1, cycle: 3750, experiment: 2, file_path: D:\Users\massUser\Documents\JobRequest\ResultFiles\20180510\20180510153954130187^10.242.16.21^peio0105@gmail.com\ManualInputFile\171104HKETCTN_SCXF2.wiff, spec_rt: 25.0672, spec_prec: 907.3917, spec_stage: 2, charge: 2, polarity: +, File: 171104HKETCTN_SCXF2.wiff
F2	146	DEK_HUMAN	Protein DEK OS=Homo sapiens GN=DEK PE=1 SV=1	21	42933	1	1	1	1	525	33	1	1	1	900.415	1798.81	2	1798.79	0.029	2	20	0	20.91	17	31	0.011	SASAPAAEGEGTPTQPASE	M	S	E	K	Acetyl (Protein N-term)	2.0000000000000000000.0			spec_id: 1.1.3167.2, sample: 1, period: 1, cycle: 3167, experiment: 2, file_path: D:\Users\massUser\Documents\JobRequest\ResultFiles\20180510\20180510153954130187^10.242.16.21^peio0105@gmail.com\ManualInputFile\171104HKETCTN_SCXF2.wiff, spec_rt: 19.2626, spec_prec: 900.4146, spec_stage: 2, charge: 2, polarity: +, File: 171104HKETCTN_SCXF2.wiff
F2	147	RPAB1_HUMAN	DNA-directed RNA polymerases I, II, and III subunit RPABC1 OS=Homo sapiens GN=POLR2E PE=1 SV=4	21	24650	1	1	1	1	263	45	1	1	1	545.184	1088.35	2	1088.35	0.0043	1	8	0	20.89		16	0.0081	MDDEEETY	-	M	Y	R	Oxidation (M); Acetyl (Protein N-term)	2.10000000.0			spec_id: 1.1.3288.2, sample: 1, period: 1, cycle: 3288, experiment: 2, file_path: D:\Users\massUser\Documents\JobRequest\ResultFiles\20180510\20180510153954130187^10.242.16.21^peio0105@gmail.com\ManualInputFile\171104HKETCTN_SCXF2.wiff, spec_rt: 20.1941, spec_prec: 545.1840, spec_stage: 2, charge: 2, polarity: +, File: 171104HKETCTN_SCXF2.wiff
F2	148	ZCCHL_HUMAN	Zinc finger CCCH-type antiviral protein 1-like OS=Homo sapiens GN=ZC3HAV1L PE=1 SV=2	20	33967	1	1	1	1	309	474	1	1	1	583.778	1165.54	2	1165.53	0.0097	2	11	0	19.67	17	33	0.014	AEPTVCSFLT	M	A	T	K	Acetyl (Protein N-term)	2.0000000000.0			spec_id: 1.1.4083.2, sample: 1, period: 1, cycle: 4083, experiment: 2, file_path: D:\Users\massUser\Documents\JobRequest\ResultFiles\20180510\20180510153954130187^10.242.16.21^peio0105@gmail.com\ManualInputFile\171104HKETCTN_SCXF2.wiff, spec_rt: 30.4111, spec_prec: 583.7784, spec_stage: 2, charge: 2, polarity: +, File: 171104HKETCTN_SCXF2.wiff
F2	149	COA7_HUMAN	Cytochrome c oxidase assembly factor 7 OS=Homo sapiens GN=COA7 PE=1 SV=2	19	26433	1	1	1	1	437	218	1	1	1	713.303	1424.59	2	1424.58	0.0157	2	13	0	19.11	17	27	0.016	AGMVDFQDEEQV	M	A	V	K	Oxidation (M); Acetyl (Protein N-term)	2.001000000000.0			spec_id: 1.1.3800.3, sample: 1, period: 1, cycle: 3800, experiment: 3, file_path: D:\Users\massUser\Documents\JobRequest\ResultFiles\20180510\20180510153954130187^10.242.16.21^peio0105@gmail.com\ManualInputFile\171104HKETCTN_SCXF2.wiff, spec_rt: 25.7390, spec_prec: 713.3034, spec_stage: 2, charge: 2, polarity: +, File: 171104HKETCTN_SCXF2.wiff
F2	150	TCPE_HUMAN	T-complex protein 1 subunit epsilon OS=Homo sapiens GN=CCT5 PE=1 SV=1	18	60089	1	1	1	1	386	356	1	1	1	660.279	1318.54	2	1318.54	0.0043	2	13	0	18.35	17	27	0.019	ASMGTLAFDEYG	M	A	G	R	Oxidation (M); Acetyl (Protein N-term)	2.001000000000.0			spec_id: 1.1.3903.2, sample: 1, period: 1, cycle: 3903, experiment: 2, file_path: D:\Users\massUser\Documents\JobRequest\ResultFiles\20180510\20180510153954130187^10.242.16.21^peio0105@gmail.com\ManualInputFile\171104HKETCTN_SCXF2.wiff, spec_rt: 27.7917, spec_prec: 660.2788, spec_stage: 2, charge: 2, polarity: +, File: 171104HKETCTN_SCXF2.wiff
F3	1	ACTB_HUMAN	Actin, cytoplasmic 1 OS=Homo sapiens GN=ACTB PE=1 SV=1	1306	42052	28	28	2	2	2739	3229	1	1	1	847.361	1692.71	2	1692.7	0.0107	2	17	0	71.69	25	33	1.9e-07	DDDIAALVVDNGSGMC	M	D	C	K	Acetyl (Protein N-term)	2.0000000000000000.0			spec_id: 1.1.3494.2, sample: 1, period: 1, cycle: 3494, experiment: 2, file_path: D:\Users\massUser\Documents\JobRequest\ResultFiles\20180510\20180510153954130187^10.242.16.21^peio0105@gmail.com\ManualInputFile\171104HKETCTN_SCXF3.wiff, spec_rt: 33.0371, spec_prec: 847.3612, spec_stage: 2, charge: 2, polarity: +, File: 171104HKETCTN_SCXF3.wiff
F3	1	ACTB_HUMAN	Actin, cytoplasmic 1 OS=Homo sapiens GN=ACTB PE=1 SV=1	1306	42052	28	28	2	2	2740	3195	1	1	1	847.365	1692.72	2	1692.7	0.0187	2	17	0	80.94	31	33	9.2e-08	DDDIAALVVDNGSGMC	M	D	C	K	Acetyl (Protein N-term)	2.0000000000000000.0			spec_id: 1.1.3474.2, sample: 1, period: 1, cycle: 3474, experiment: 2, file_path: D:\Users\massUser\Documents\JobRequest\ResultFiles\20180510\20180510153954130187^10.242.16.21^peio0105@gmail.com\ManualInputFile\171104HKETCTN_SCXF3.wiff, spec_rt: 32.5770, spec_prec: 847.3652, spec_stage: 2, charge: 2, polarity: +, File: 171104HKETCTN_SCXF3.wiff
F3	1	ACTB_HUMAN	Actin, cytoplasmic 1 OS=Homo sapiens GN=ACTB PE=1 SV=1	1306	42052	28	28	2	2	2741	3183	1	1	1	847.367	1692.72	2	1692.7	0.0225	2	17	0	66.68	24	34	5.6e-07	DDDIAALVVDNGSGMC	M	D	C	K	Acetyl (Protein N-term)	2.0000000000000000.0			spec_id: 1.1.3462.3, sample: 1, period: 1, cycle: 3462, experiment: 3, file_path: D:\Users\massUser\Documents\JobRequest\ResultFiles\20180510\20180510153954130187^10.242.16.21^peio0105@gmail.com\ManualInputFile\171104HKETCTN_SCXF3.wiff, spec_rt: 32.3635, spec_prec: 847.3671, spec_stage: 2, charge: 2, polarity: +, File: 171104HKETCTN_SCXF3.wiff
F3	1	ACTB_HUMAN	Actin, cytoplasmic 1 OS=Homo sapiens GN=ACTB PE=1 SV=1	1306	42052	28	28	2	2	2742	3241	1	1	1	847.367	1692.72	2	1692.7	0.0233	2	17	0	67.66	24	34	4.5e-07	DDDIAALVVDNGSGMC	M	D	C	K	Acetyl (Protein N-term)	2.0000000000000000.0			spec_id: 1.1.3512.2, sample: 1, period: 1, cycle: 3512, experiment: 2, file_path: D:\Users\massUser\Documents\JobRequest\ResultFiles\20180510\20180510153954130187^10.242.16.21^peio0105@gmail.com\ManualInputFile\171104HKETCTN_SCXF3.wiff, spec_rt: 33.2863, spec_prec: 847.3675, spec_stage: 2, charge: 2, polarity: +, File: 171104HKETCTN_SCXF3.wiff
F3	1	ACTB_HUMAN	Actin, cytoplasmic 1 OS=Homo sapiens GN=ACTB PE=1 SV=1	1306	42052	28	28	2	2	2743	3172	1	1	1	847.37	1692.73	2	1692.7	0.0291	2	17	0	78.42	25	34	4.4e-08	DDDIAALVVDNGSGMC	M	D	C	K	Acetyl (Protein N-term)	2.0000000000000000.0			spec_id: 1.1.3452.6, sample: 1, period: 1, cycle: 3452, experiment: 6, file_path: D:\Users\massUser\Documents\JobRequest\ResultFiles\20180510\20180510153954130187^10.242.16.21^peio0105@gmail.com\ManualInputFile\171104HKETCTN_SCXF3.wiff, spec_rt: 32.1590, spec_prec: 847.3704, spec_stage: 2, charge: 2, polarity: +, File: 171104HKETCTN_SCXF3.wiff
F3	1	ACTB_HUMAN	Actin, cytoplasmic 1 OS=Homo sapiens GN=ACTB PE=1 SV=1	1306	42052	28	28	2	2	2744	3213	1	1	1	847.371	1692.73	2	1692.7	0.0305	2	17	0	72.98	25	34	1.4e-07	DDDIAALVVDNGSGMC	M	D	C	K	Acetyl (Protein N-term)	2.0000000000000000.0			spec_id: 1.1.3485.3, sample: 1, period: 1, cycle: 3485, experiment: 3, file_path: D:\Users\massUser\Documents\JobRequest\ResultFiles\20180510\20180510153954130187^10.242.16.21^peio0105@gmail.com\ManualInputFile\171104HKETCTN_SCXF3.wiff, spec_rt: 32.8325, spec_prec: 847.3711, spec_stage: 2, charge: 2, polarity: +, File: 171104HKETCTN_SCXF3.wiff
F3	1	ACTB_HUMAN	Actin, cytoplasmic 1 OS=Homo sapiens GN=ACTB PE=1 SV=1	1306	42052	28	28	2	2	2745	3284	1	1	1	847.372	1692.73	2	1692.7	0.0317	2	17	0	67.53	24	34	4.7e-07	DDDIAALVVDNGSGMC	M	D	C	K	Acetyl (Protein N-term)	2.0000000000000000.0			spec_id: 1.1.3730.2, sample: 1, period: 1, cycle: 3730, experiment: 2, file_path: D:\Users\massUser\Documents\JobRequest\ResultFiles\20180510\20180510153954130187^10.242.16.21^peio0105@gmail.com\ManualInputFile\171104HKETCTN_SCXF3.wiff, spec_rt: 35.4350, spec_prec: 847.3717, spec_stage: 2, charge: 2, polarity: +, File: 171104HKETCTN_SCXF3.wiff
F3	1	ACTB_HUMAN	Actin, cytoplasmic 1 OS=Homo sapiens GN=ACTB PE=1 SV=1	1306	42052	28	28	2	2	2775	3248	1	1	1	855.357	1708.7	2	1708.69	0.008	2	17	0	65.79	24	30	6.8e-07	DDDIAALVVDNGSGMC	M	D	C	K	Oxidation (M); Acetyl (Protein N-term)	2.0000000000000010.0			spec_id: 1.1.3540.2, sample: 1, period: 1, cycle: 3540, experiment: 2, file_path: D:\Users\massUser\Documents\JobRequest\ResultFiles\20180510\20180510153954130187^10.242.16.21^peio0105@gmail.com\ManualInputFile\171104HKETCTN_SCXF3.wiff, spec_rt: 33.5750, spec_prec: 855.3573, spec_stage: 2, charge: 2, polarity: +, File: 171104HKETCTN_SCXF3.wiff
F3	1	ACTB_HUMAN	Actin, cytoplasmic 1 OS=Homo sapiens GN=ACTB PE=1 SV=1	1306	42052	28	28	2	2	2776	3116	1	1	1	855.36	1708.71	2	1708.69	0.0132	2	17	0	67.5	24	31	4.7e-07	DDDIAALVVDNGSGMC	M	D	C	K	Oxidation (M); Acetyl (Protein N-term)	2.0000000000000010.0			spec_id: 1.1.3396.3, sample: 1, period: 1, cycle: 3396, experiment: 3, file_path: D:\Users\massUser\Documents\JobRequest\ResultFiles\20180510\20180510153954130187^10.242.16.21^peio0105@gmail.com\ManualInputFile\171104HKETCTN_SCXF3.wiff, spec_rt: 31.3029, spec_prec: 855.3599, spec_stage: 2, charge: 2, polarity: +, File: 171104HKETCTN_SCXF3.wiff
F3	1	ACTB_HUMAN	Actin, cytoplasmic 1 OS=Homo sapiens GN=ACTB PE=1 SV=1	1306	42052	28	28	2	2	2777	3099	1	1	1	855.361	1708.71	2	1708.69	0.015	2	17	0	72.49	25	31	1.6e-07	DDDIAALVVDNGSGMC	M	D	C	K	Oxidation (M); Acetyl (Protein N-term)	2.0000000000000010.0			spec_id: 1.1.3384.3, sample: 1, period: 1, cycle: 3384, experiment: 3, file_path: D:\Users\massUser\Documents\JobRequest\ResultFiles\20180510\20180510153954130187^10.242.16.21^peio0105@gmail.com\ManualInputFile\171104HKETCTN_SCXF3.wiff, spec_rt: 31.0967, spec_prec: 855.3608, spec_stage: 2, charge: 2, polarity: +, File: 171104HKETCTN_SCXF3.wiff
F3	1	ACTB_HUMAN	Actin, cytoplasmic 1 OS=Homo sapiens GN=ACTB PE=1 SV=1	1306	42052	28	28	2	2	2778	3079	1	1	1	855.361	1708.71	2	1708.69	0.0154	2	17	0	76.69	25	31	6.4e-08	DDDIAALVVDNGSGMC	M	D	C	K	Oxidation (M); Acetyl (Protein N-term)	2.0000000000000010.0			spec_id: 1.1.3375.5, sample: 1, period: 1, cycle: 3375, experiment: 5, file_path: D:\Users\massUser\Documents\JobRequest\ResultFiles\20180510\20180510153954130187^10.242.16.21^peio0105@gmail.com\ManualInputFile\171104HKETCTN_SCXF3.wiff, spec_rt: 30.8739, spec_prec: 855.3610, spec_stage: 2, charge: 2, polarity: +, File: 171104HKETCTN_SCXF3.wiff
F3	1	ACTB_HUMAN	Actin, cytoplasmic 1 OS=Homo sapiens GN=ACTB PE=1 SV=1	1306	42052	28	28	2	2	2779	2941	1	1	1	855.361	1708.71	2	1708.69	0.0158	2	17	0	72.95	25	31	1.4e-07	DDDIAALVVDNGSGMC	M	D	C	K	Oxidation (M); Acetyl (Protein N-term)	2.0000000000000010.0			spec_id: 1.1.3325.6, sample: 1, period: 1, cycle: 3325, experiment: 6, file_path: D:\Users\massUser\Documents\JobRequest\ResultFiles\20180510\20180510153954130187^10.242.16.21^peio0105@gmail.com\ManualInputFile\171104HKETCTN_SCXF3.wiff, spec_rt: 29.7766, spec_prec: 855.3612, spec_stage: 2, charge: 2, polarity: +, File: 171104HKETCTN_SCXF3.wiff
F3	1	ACTB_HUMAN	Actin, cytoplasmic 1 OS=Homo sapiens GN=ACTB PE=1 SV=1	1306	42052	28	28	2	2	2780	3240	1	1	1	855.361	1708.71	2	1708.69	0.0164	2	17	0	69.33	24	31	3.2e-07	DDDIAALVVDNGSGMC	M	D	C	K	Oxidation (M); Acetyl (Protein N-term)	2.0000000000000010.0			spec_id: 1.1.3510.2, sample: 1, period: 1, cycle: 3510, experiment: 2, file_path: D:\Users\massUser\Documents\JobRequest\ResultFiles\20180510\20180510153954130187^10.242.16.21^peio0105@gmail.com\ManualInputFile\171104HKETCTN_SCXF3.wiff, spec_rt: 33.2570, spec_prec: 855.3615, spec_stage: 2, charge: 2, polarity: +, File: 171104HKETCTN_SCXF3.wiff
F3	1	ACTB_HUMAN	Actin, cytoplasmic 1 OS=Homo sapiens GN=ACTB PE=1 SV=1	1306	42052	28	28	2	2	2781	3199	1	1	1	855.363	1708.71	2	1708.69	0.0198	2	17	0	58.61	24	31	3.2e-06	DDDIAALVVDNGSGMC	M	D	C	K	Oxidation (M); Acetyl (Protein N-term)	2.0000000000000010.0			spec_id: 1.1.3476.3, sample: 1, period: 1, cycle: 3476, experiment: 3, file_path: D:\Users\massUser\Documents\JobRequest\ResultFiles\20180510\20180510153954130187^10.242.16.21^peio0105@gmail.com\ManualInputFile\171104HKETCTN_SCXF3.wiff, spec_rt: 32.6335, spec_prec: 855.3632, spec_stage: 2, charge: 2, polarity: +, File: 171104HKETCTN_SCXF3.wiff
F3	1	ACTB_HUMAN	Actin, cytoplasmic 1 OS=Homo sapiens GN=ACTB PE=1 SV=1	1306	42052	28	28	2	2	2782	3128	1	1	1	855.363	1708.71	2	1708.69	0.0202	2	17	0	63.88	24	31	1e-06	DDDIAALVVDNGSGMC	M	D	C	K	Oxidation (M); Acetyl (Protein N-term)	2.0000000000000010.0			spec_id: 1.1.3413.4, sample: 1, period: 1, cycle: 3413, experiment: 4, file_path: D:\Users\massUser\Documents\JobRequest\ResultFiles\20180510\20180510153954130187^10.242.16.21^peio0105@gmail.com\ManualInputFile\171104HKETCTN_SCXF3.wiff, spec_rt: 31.5287, spec_prec: 855.3634, spec_stage: 2, charge: 2, polarity: +, File: 171104HKETCTN_SCXF3.wiff
F3	1	ACTB_HUMAN	Actin, cytoplasmic 1 OS=Homo sapiens GN=ACTB PE=1 SV=1	1306	42052	28	28	2	2	2783	3173	1	1	1	855.364	1708.71	2	1708.69	0.0208	2	17	0	90.59	26	31	3.2e-09	DDDIAALVVDNGSGMC	M	D	C	K	Oxidation (M); Acetyl (Protein N-term)	2.0000000000000010.0			spec_id: 1.1.3453.2, sample: 1, period: 1, cycle: 3453, experiment: 2, file_path: D:\Users\massUser\Documents\JobRequest\ResultFiles\20180510\20180510153954130187^10.242.16.21^peio0105@gmail.com\ManualInputFile\171104HKETCTN_SCXF3.wiff, spec_rt: 32.1830, spec_prec: 855.3637, spec_stage: 2, charge: 2, polarity: +, File: 171104HKETCTN_SCXF3.wiff
F3	1	ACTB_HUMAN	Actin, cytoplasmic 1 OS=Homo sapiens GN=ACTB PE=1 SV=1	1306	42052	28	28	2	2	2784	3011	1	1	1	855.365	1708.71	2	1708.69	0.023	2	17	0	44.08	23	32	7.4e-05	DDDIAALVVDNGSGMC	M	D	C	K	Oxidation (M); Acetyl (Protein N-term)	2.0000000000000010.0			spec_id: 1.1.3345.4, sample: 1, period: 1, cycle: 3345, experiment: 4, file_path: D:\Users\massUser\Documents\JobRequest\ResultFiles\20180510\20180510153954130187^10.242.16.21^peio0105@gmail.com\ManualInputFile\171104HKETCTN_SCXF3.wiff, spec_rt: 30.2521, spec_prec: 855.3648, spec_stage: 2, charge: 2, polarity: +, File: 171104HKETCTN_SCXF3.wiff
F3	1	ACTB_HUMAN	Actin, cytoplasmic 1 OS=Homo sapiens GN=ACTB PE=1 SV=1	1306	42052	28	28	2	2	2785	3282	1	1	1	855.365	1708.72	2	1708.69	0.0232	2	17	0	73.68	25	32	1.2e-07	DDDIAALVVDNGSGMC	M	D	C	K	Oxidation (M); Acetyl (Protein N-term)	2.0000000000000010.0			spec_id: 1.1.3725.2, sample: 1, period: 1, cycle: 3725, experiment: 2, file_path: D:\Users\massUser\Documents\JobRequest\ResultFiles\20180510\20180510153954130187^10.242.16.21^peio0105@gmail.com\ManualInputFile\171104HKETCTN_SCXF3.wiff, spec_rt: 35.3662, spec_prec: 855.3649, spec_stage: 2, charge: 2, polarity: +, File: 171104HKETCTN_SCXF3.wiff
F3	1	ACTB_HUMAN	Actin, cytoplasmic 1 OS=Homo sapiens GN=ACTB PE=1 SV=1	1306	42052	28	28	2	2	2786	3062	1	1	1	855.365	1708.72	2	1708.69	0.0232	2	17	0	78.06	25	32	4.8e-08	DDDIAALVVDNGSGMC	M	D	C	K	Oxidation (M); Acetyl (Protein N-term)	2.0000000000000010.0			spec_id: 1.1.3362.3, sample: 1, period: 1, cycle: 3362, experiment: 3, file_path: D:\Users\massUser\Documents\JobRequest\ResultFiles\20180510\20180510153954130187^10.242.16.21^peio0105@gmail.com\ManualInputFile\171104HKETCTN_SCXF3.wiff, spec_rt: 30.6469, spec_prec: 855.3649, spec_stage: 2, charge: 2, polarity: +, File: 171104HKETCTN_SCXF3.wiff
F3	1	ACTB_HUMAN	Actin, cytoplasmic 1 OS=Homo sapiens GN=ACTB PE=1 SV=1	1306	42052	28	28	2	2	2787	3035	1	1	1	855.365	1708.72	2	1708.69	0.0232	2	17	0	96.76	26	32	8.5e-10	DDDIAALVVDNGSGMC	M	D	C	K	Oxidation (M); Acetyl (Protein N-term)	2.0000000000000010.0			spec_id: 1.1.3352.4, sample: 1, period: 1, cycle: 3352, experiment: 4, file_path: D:\Users\massUser\Documents\JobRequest\ResultFiles\20180510\20180510153954130187^10.242.16.21^peio0105@gmail.com\ManualInputFile\171104HKETCTN_SCXF3.wiff, spec_rt: 30.4266, spec_prec: 855.3649, spec_stage: 2, charge: 2, polarity: +, File: 171104HKETCTN_SCXF3.wiff
F3	1	ACTB_HUMAN	Actin, cytoplasmic 1 OS=Homo sapiens GN=ACTB PE=1 SV=1	1306	42052	28	28	2	2	2788	3046	1	1	1	855.365	1708.72	2	1708.69	0.0232	2	17	0	57.82	24	32	3.8e-06	DDDIAALVVDNGSGMC	M	D	C	K	Oxidation (M); Acetyl (Protein N-term)	2.0000000000000010.0			spec_id: 1.1.3356.3, sample: 1, period: 1, cycle: 3356, experiment: 3, file_path: D:\Users\massUser\Documents\JobRequest\ResultFiles\20180510\20180510153954130187^10.242.16.21^peio0105@gmail.com\ManualInputFile\171104HKETCTN_SCXF3.wiff, spec_rt: 30.5038, spec_prec: 855.3649, spec_stage: 2, charge: 2, polarity: +, File: 171104HKETCTN_SCXF3.wiff
F3	1	ACTB_HUMAN	Actin, cytoplasmic 1 OS=Homo sapiens GN=ACTB PE=1 SV=1	1306	42052	28	28	2	2	2789	3228	1	1	1	855.365	1708.72	2	1708.69	0.0242	2	17	0	73.18	25	32	1.4e-07	DDDIAALVVDNGSGMC	M	D	C	K	Oxidation (M); Acetyl (Protein N-term)	2.0000000000000010.0			spec_id: 1.1.3492.4, sample: 1, period: 1, cycle: 3492, experiment: 4, file_path: D:\Users\massUser\Documents\JobRequest\ResultFiles\20180510\20180510153954130187^10.242.16.21^peio0105@gmail.com\ManualInputFile\171104HKETCTN_SCXF3.wiff, spec_rt: 33.0063, spec_prec: 855.3654, spec_stage: 2, charge: 2, polarity: +, File: 171104HKETCTN_SCXF3.wiff
F3	1	ACTB_HUMAN	Actin, cytoplasmic 1 OS=Homo sapiens GN=ACTB PE=1 SV=1	1306	42052	28	28	2	2	2790	2958	1	1	1	855.367	1708.72	2	1708.69	0.0272	2	17	0	70.34	25	32	2.5e-07	DDDIAALVVDNGSGMC	M	D	C	K	Oxidation (M); Acetyl (Protein N-term)	2.0000000000000010.0			spec_id: 1.1.3334.2, sample: 1, period: 1, cycle: 3334, experiment: 2, file_path: D:\Users\massUser\Documents\JobRequest\ResultFiles\20180510\20180510153954130187^10.242.16.21^peio0105@gmail.com\ManualInputFile\171104HKETCTN_SCXF3.wiff, spec_rt: 29.9741, spec_prec: 855.3669, spec_stage: 2, charge: 2, polarity: +, File: 171104HKETCTN_SCXF3.wiff
F3	1	ACTB_HUMAN	Actin, cytoplasmic 1 OS=Homo sapiens GN=ACTB PE=1 SV=1	1306	42052	28	28	2	2	2791	3045	1	1	1	570.581	1708.72	3	1708.69	0.0279	2	17	0	49.32	29	32	8.5e-05	DDDIAALVVDNGSGMC	M	D	C	K	Oxidation (M); Acetyl (Protein N-term)	2.0000000000000010.0			spec_id: 1.1.3356.2, sample: 1, period: 1, cycle: 3356, experiment: 2, file_path: D:\Users\massUser\Documents\JobRequest\ResultFiles\20180510\20180510153954130187^10.242.16.21^peio0105@gmail.com\ManualInputFile\171104HKETCTN_SCXF3.wiff, spec_rt: 30.4988, spec_prec: 570.5806, spec_stage: 2, charge: 3, polarity: +, File: 171104HKETCTN_SCXF3.wiff
F3	1	ACTB_HUMAN	Actin, cytoplasmic 1 OS=Homo sapiens GN=ACTB PE=1 SV=1	1306	42052	28	28	2	2	2792	3143	1	1	1	855.368	1708.72	2	1708.69	0.0298	2	17	0	84.13	25	32	1.3e-08	DDDIAALVVDNGSGMC	M	D	C	K	Oxidation (M); Acetyl (Protein N-term)	2.0000000000000010.0			spec_id: 1.1.3422.2, sample: 1, period: 1, cycle: 3422, experiment: 2, file_path: D:\Users\massUser\Documents\JobRequest\ResultFiles\20180510\20180510153954130187^10.242.16.21^peio0105@gmail.com\ManualInputFile\171104HKETCTN_SCXF3.wiff, spec_rt: 31.7485, spec_prec: 855.3682, spec_stage: 2, charge: 2, polarity: +, File: 171104HKETCTN_SCXF3.wiff
F3	1	ACTB_HUMAN	Actin, cytoplasmic 1 OS=Homo sapiens GN=ACTB PE=1 SV=1	1306	42052	28	28	2	2	2955	2589	1	1	1	911.415	1820.82	2	1820.79	0.0244	2	18	1	86.46	30	35	2.1e-08	DDDIAALVVDNGSGMCK	M	D	K	A	Acetyl (Protein N-term)	2.00000000000000000.0			spec_id: 1.1.3253.11, sample: 1, period: 1, cycle: 3253, experiment: 11, file_path: D:\Users\massUser\Documents\JobRequest\ResultFiles\20180510\20180510153954130187^10.242.16.21^peio0105@gmail.com\ManualInputFile\171104HKETCTN_SCXF3.wiff, spec_rt: 28.1029, spec_prec: 911.4155, spec_stage: 2, charge: 2, polarity: +, File: 171104HKETCTN_SCXF3.wiff
F3	1	ACTB_HUMAN	Actin, cytoplasmic 1 OS=Homo sapiens GN=ACTB PE=1 SV=1	1306	42052	28	28	2	2	2977	2301	1	1	1	919.4	1836.78	2	1836.79	-0.0023	2	18	1	62.93	24	33	1.3e-06	DDDIAALVVDNGSGMCK	M	D	K	A	Oxidation (M); Acetyl (Protein N-term)	2.00000000000000100.0			spec_id: 1.1.3200.4, sample: 1, period: 1, cycle: 3200, experiment: 4, file_path: D:\Users\massUser\Documents\JobRequest\ResultFiles\20180510\20180510153954130187^10.242.16.21^peio0105@gmail.com\ManualInputFile\171104HKETCTN_SCXF3.wiff, spec_rt: 26.8371, spec_prec: 919.3996, spec_stage: 2, charge: 2, polarity: +, File: 171104HKETCTN_SCXF3.wiff
F3	1	ACTB_HUMAN	Actin, cytoplasmic 1 OS=Homo sapiens GN=ACTB PE=1 SV=1	1306	42052	28	28	2	2	2978	2245	1	1	1	919.407	1836.8	2	1836.79	0.0133	2	18	1	64.54	24	34	8.9e-07	DDDIAALVVDNGSGMCK	M	D	K	A	Oxidation (M); Acetyl (Protein N-term)	2.00000000000000100.0			spec_id: 1.1.3190.6, sample: 1, period: 1, cycle: 3190, experiment: 6, file_path: D:\Users\massUser\Documents\JobRequest\ResultFiles\20180510\20180510153954130187^10.242.16.21^peio0105@gmail.com\ManualInputFile\171104HKETCTN_SCXF3.wiff, spec_rt: 26.5930, spec_prec: 919.4074, spec_stage: 2, charge: 2, polarity: +, File: 171104HKETCTN_SCXF3.wiff
F3	2	PTMA_HUMAN	Prothymosin alpha OS=Homo sapiens GN=PTMA PE=1 SV=2	698	12196	16	16	3	3	1771	1012	1	1	1	669.801	1337.59	2	1337.58	0.0036	2	14	0	39.41	30	34	0.001	SDAAVDTSSEITT	M	S	T	K	Acetyl (Protein N-term)	2.0000000000000.0			spec_id: 1.1.3014.2, sample: 1, period: 1, cycle: 3014, experiment: 2, file_path: D:\Users\massUser\Documents\JobRequest\ResultFiles\20180510\20180510153954130187^10.242.16.21^peio0105@gmail.com\ManualInputFile\171104HKETCTN_SCXF3.wiff, spec_rt: 22.3358, spec_prec: 669.8008, spec_stage: 2, charge: 2, polarity: +, File: 171104HKETCTN_SCXF3.wiff
F3	2	PTMA_HUMAN	Prothymosin alpha OS=Homo sapiens GN=PTMA PE=1 SV=2	698	12196	16	16	3	3	2194	785	1	1	1	733.845	1465.67	2	1465.68	-0.0037	2	15	1	22.97	22	36	0.007	SDAAVDTSSEITTK	M	S	K	D	Acetyl (Protein N-term)	2.00000000000000.0			spec_id: 1.1.2974.4, sample: 1, period: 1, cycle: 2974, experiment: 4, file_path: D:\Users\massUser\Documents\JobRequest\ResultFiles\20180510\20180510153954130187^10.242.16.21^peio0105@gmail.com\ManualInputFile\171104HKETCTN_SCXF3.wiff, spec_rt: 21.3714, spec_prec: 733.8446, spec_stage: 2, charge: 2, polarity: +, File: 171104HKETCTN_SCXF3.wiff
F3	2	PTMA_HUMAN	Prothymosin alpha OS=Homo sapiens GN=PTMA PE=1 SV=2	698	12196	16	16	3	3	2195	461	1	1	1	733.846	1465.68	2	1465.68	-0.0003	2	15	1	92.31	32	37	8.5e-09	SDAAVDTSSEITTK	M	S	K	D	Acetyl (Protein N-term)	2.00000000000000.0			spec_id: 1.1.2909.2, sample: 1, period: 1, cycle: 2909, experiment: 2, file_path: D:\Users\massUser\Documents\JobRequest\ResultFiles\20180510\20180510153954130187^10.242.16.21^peio0105@gmail.com\ManualInputFile\171104HKETCTN_SCXF3.wiff, spec_rt: 19.8661, spec_prec: 733.8463, spec_stage: 2, charge: 2, polarity: +, File: 171104HKETCTN_SCXF3.wiff
F3	2	PTMA_HUMAN	Prothymosin alpha OS=Homo sapiens GN=PTMA PE=1 SV=2	698	12196	16	16	3	3	2196	419	1	1	1	733.852	1465.69	2	1465.68	0.0103	2	15	1	87.45	28	37	1.1e-08	SDAAVDTSSEITTK	M	S	K	D	Acetyl (Protein N-term)	2.00000000000000.0			spec_id: 1.1.2899.8, sample: 1, period: 1, cycle: 2899, experiment: 8, file_path: D:\Users\massUser\Documents\JobRequest\ResultFiles\20180510\20180510153954130187^10.242.16.21^peio0105@gmail.com\ManualInputFile\171104HKETCTN_SCXF3.wiff, spec_rt: 19.6748, spec_prec: 733.8516, spec_stage: 2, charge: 2, polarity: +, File: 171104HKETCTN_SCXF3.wiff
F3	2	PTMA_HUMAN	Prothymosin alpha OS=Homo sapiens GN=PTMA PE=1 SV=2	698	12196	16	16	3	3	2197	644	1	1	1	733.852	1465.69	2	1465.68	0.0111	2	15	1	66.24	25	37	8.1e-07	SDAAVDTSSEITTK	M	S	K	D	Acetyl (Protein N-term)	2.00000000000000.0			spec_id: 1.1.2950.10, sample: 1, period: 1, cycle: 2950, experiment: 10, file_path: D:\Users\massUser\Documents\JobRequest\ResultFiles\20180510\20180510153954130187^10.242.16.21^peio0105@gmail.com\ManualInputFile\171104HKETCTN_SCXF3.wiff, spec_rt: 20.8069, spec_prec: 733.8520, spec_stage: 2, charge: 2, polarity: +, File: 171104HKETCTN_SCXF3.wiff
F3	2	PTMA_HUMAN	Prothymosin alpha OS=Homo sapiens GN=PTMA PE=1 SV=2	698	12196	16	16	3	3	2198	738	1	1	1	733.855	1465.69	2	1465.68	0.0161	2	15	1	63.67	32	38	6.1e-06	SDAAVDTSSEITTK	M	S	K	D	Acetyl (Protein N-term)	2.00000000000000.0			spec_id: 1.1.2963.7, sample: 1, period: 1, cycle: 2963, experiment: 7, file_path: D:\Users\massUser\Documents\JobRequest\ResultFiles\20180510\20180510153954130187^10.242.16.21^peio0105@gmail.com\ManualInputFile\171104HKETCTN_SCXF3.wiff, spec_rt: 21.1202, spec_prec: 733.8545, spec_stage: 2, charge: 2, polarity: +, File: 171104HKETCTN_SCXF3.wiff
F3	2	PTMA_HUMAN	Prothymosin alpha OS=Homo sapiens GN=PTMA PE=1 SV=2	698	12196	16	16	3	3	2199	508	1	1	1	733.855	1465.7	2	1465.68	0.0169	2	15	1	72.91	32	38	7.3e-07	SDAAVDTSSEITTK	M	S	K	D	Acetyl (Protein N-term)	2.00000000000000.0			spec_id: 1.1.2922.7, sample: 1, period: 1, cycle: 2922, experiment: 7, file_path: D:\Users\massUser\Documents\JobRequest\ResultFiles\20180510\20180510153954130187^10.242.16.21^peio0105@gmail.com\ManualInputFile\171104HKETCTN_SCXF3.wiff, spec_rt: 20.1641, spec_prec: 733.8549, spec_stage: 2, charge: 2, polarity: +, File: 171104HKETCTN_SCXF3.wiff
F3	2	PTMA_HUMAN	Prothymosin alpha OS=Homo sapiens GN=PTMA PE=1 SV=2	698	12196	16	16	3	3	2201	540	1	1	1	733.855	1465.7	2	1465.68	0.0169	2	15	1	138.71		38	7.4e-13	SDAAVDTSSEITTK	M	S	K	D	Acetyl (Protein N-term)	2.00000000000000.0			spec_id: 1.1.2930.2, sample: 1, period: 1, cycle: 2930, experiment: 2, file_path: D:\Users\massUser\Documents\JobRequest\ResultFiles\20180510\20180510153954130187^10.242.16.21^peio0105@gmail.com\ManualInputFile\171104HKETCTN_SCXF3.wiff, spec_rt: 20.3386, spec_prec: 733.8549, spec_stage: 2, charge: 2, polarity: +, File: 171104HKETCTN_SCXF3.wiff
F3	2	PTMA_HUMAN	Prothymosin alpha OS=Homo sapiens GN=PTMA PE=1 SV=2	698	12196	16	16	3	3	2202	543	1	1	1	733.855	1465.7	2	1465.68	0.0169	2	15	1	31.7	26	38	0.0026	SDAAVDTSSEITTK	M	S	K	D	Acetyl (Protein N-term)	2.00000000000000.0			spec_id: 1.1.2930.3, sample: 1, period: 1, cycle: 2930, experiment: 3, file_path: D:\Users\massUser\Documents\JobRequest\ResultFiles\20180510\20180510153954130187^10.242.16.21^peio0105@gmail.com\ManualInputFile\171104HKETCTN_SCXF3.wiff, spec_rt: 20.3469, spec_prec: 733.8549, spec_stage: 2, charge: 2, polarity: +, File: 171104HKETCTN_SCXF3.wiff
F3	2	PTMA_HUMAN	Prothymosin alpha OS=Homo sapiens GN=PTMA PE=1 SV=2	698	12196	16	16	3	3	2203	545	1	1	1	733.855	1465.7	2	1465.68	0.0169	2	15	1	126.62		38	1.2e-11	SDAAVDTSSEITTK	M	S	K	D	Acetyl (Protein N-term)	2.00000000000000.0			spec_id: 1.1.2931.2, sample: 1, period: 1, cycle: 2931, experiment: 2, file_path: D:\Users\massUser\Documents\JobRequest\ResultFiles\20180510\20180510153954130187^10.242.16.21^peio0105@gmail.com\ManualInputFile\171104HKETCTN_SCXF3.wiff, spec_rt: 20.3716, spec_prec: 733.8549, spec_stage: 2, charge: 2, polarity: +, File: 171104HKETCTN_SCXF3.wiff
F3	2	PTMA_HUMAN	Prothymosin alpha OS=Homo sapiens GN=PTMA PE=1 SV=2	698	12196	16	16	3	3	2204	587	1	1	1	733.855	1465.7	2	1465.68	0.0171	2	15	1	94	32	37	6.2e-09	SDAAVDTSSEITTK	M	S	K	D	Acetyl (Protein N-term)	2.00000000000000.0			spec_id: 1.1.2940.2, sample: 1, period: 1, cycle: 2940, experiment: 2, file_path: D:\Users\massUser\Documents\JobRequest\ResultFiles\20180510\20180510153954130187^10.242.16.21^peio0105@gmail.com\ManualInputFile\171104HKETCTN_SCXF3.wiff, spec_rt: 20.5871, spec_prec: 733.8550, spec_stage: 2, charge: 2, polarity: +, File: 171104HKETCTN_SCXF3.wiff
F3	2	PTMA_HUMAN	Prothymosin alpha OS=Homo sapiens GN=PTMA PE=1 SV=2	698	12196	16	16	3	3	2750	1399	1	1	1	847.908	1693.8	2	1693.79	0.011	2	17	2	70.15	28	37	6.6e-07	SDAAVDTSSEITTKDL	M	S	L	K	Acetyl (Protein N-term)	2.0000000000000000.0			spec_id: 1.1.3073.7, sample: 1, period: 1, cycle: 3073, experiment: 7, file_path: D:\Users\massUser\Documents\JobRequest\ResultFiles\20180510\20180510153954130187^10.242.16.21^peio0105@gmail.com\ManualInputFile\171104HKETCTN_SCXF3.wiff, spec_rt: 23.7499, spec_prec: 847.9075, spec_stage: 2, charge: 2, polarity: +, File: 171104HKETCTN_SCXF3.wiff
F3	2	PTMA_HUMAN	Prothymosin alpha OS=Homo sapiens GN=PTMA PE=1 SV=2	698	12196	16	16	3	3	2751	1500	1	1	1	847.911	1693.81	2	1693.79	0.0184	2	17	2	56.23	27	38	1.2e-05	SDAAVDTSSEITTKDL	M	S	L	K	Acetyl (Protein N-term)	2.0000000000000000.0			spec_id: 1.1.3086.8, sample: 1, period: 1, cycle: 3086, experiment: 8, file_path: D:\Users\massUser\Documents\JobRequest\ResultFiles\20180510\20180510153954130187^10.242.16.21^peio0105@gmail.com\ManualInputFile\171104HKETCTN_SCXF3.wiff, spec_rt: 24.0666, spec_prec: 847.9112, spec_stage: 2, charge: 2, polarity: +, File: 171104HKETCTN_SCXF3.wiff
F3	2	PTMA_HUMAN	Prothymosin alpha OS=Homo sapiens GN=PTMA PE=1 SV=2	698	12196	16	16	3	3	2752	1564	1	1	1	847.911	1693.81	2	1693.79	0.0184	2	17	2	69.65	33	38	2.2e-06	SDAAVDTSSEITTKDL	M	S	L	K	Acetyl (Protein N-term)	2.0000000000000000.0			spec_id: 1.1.3095.6, sample: 1, period: 1, cycle: 3095, experiment: 6, file_path: D:\Users\massUser\Documents\JobRequest\ResultFiles\20180510\20180510153954130187^10.242.16.21^peio0105@gmail.com\ManualInputFile\171104HKETCTN_SCXF3.wiff, spec_rt: 24.2876, spec_prec: 847.9112, spec_stage: 2, charge: 2, polarity: +, File: 171104HKETCTN_SCXF3.wiff
F3	2	PTMA_HUMAN	Prothymosin alpha OS=Homo sapiens GN=PTMA PE=1 SV=2	698	12196	16	16	3	3	2753	1550	1	1	1	847.911	1693.81	2	1693.79	0.0184	2	17	2	23.28	22	38	0.0066	SDAAVDTSSEITTKDL	M	S	L	K	Acetyl (Protein N-term)	2.0000000000000000.0			spec_id: 1.1.3092.8, sample: 1, period: 1, cycle: 3092, experiment: 8, file_path: D:\Users\massUser\Documents\JobRequest\ResultFiles\20180510\20180510153954130187^10.242.16.21^peio0105@gmail.com\ManualInputFile\171104HKETCTN_SCXF3.wiff, spec_rt: 24.2109, spec_prec: 847.9112, spec_stage: 2, charge: 2, polarity: +, File: 171104HKETCTN_SCXF3.wiff
F3	2	PTMA_HUMAN	Prothymosin alpha OS=Homo sapiens GN=PTMA PE=1 SV=2	698	12196	16	16	3	3	2754	1541	1	1	1	847.911	1693.81	2	1693.79	0.0184	2	17	2	87.44	29	38	1.5e-08	SDAAVDTSSEITTKDL	M	S	L	K	Acetyl (Protein N-term)	2.0000000000000000.0			spec_id: 1.1.3091.6, sample: 1, period: 1, cycle: 3091, experiment: 6, file_path: D:\Users\massUser\Documents\JobRequest\ResultFiles\20180510\20180510153954130187^10.242.16.21^peio0105@gmail.com\ManualInputFile\171104HKETCTN_SCXF3.wiff, spec_rt: 24.1881, spec_prec: 847.9112, spec_stage: 2, charge: 2, polarity: +, File: 171104HKETCTN_SCXF3.wiff
F3	3	H12_HUMAN	Histone H1.2 OS=Homo sapiens GN=HIST1H1C PE=1 SV=2	479	21352	13	13	3	3	1948	655	1	1	1	696.842	1391.67	2	1391.66	0.0132	2	16	0	44.35		38	0.0022	SETAPAAPAAAPPAE	M	S	E	K	Acetyl (Protein N-term)	2.000000000000000.0			spec_id: 1.1.2951.10, sample: 1, period: 1, cycle: 2951, experiment: 10, file_path: D:\Users\massUser\Documents\JobRequest\ResultFiles\20180510\20180510153954130187^10.242.16.21^peio0105@gmail.com\ManualInputFile\171104HKETCTN_SCXF3.wiff, spec_rt: 20.8313, spec_prec: 696.8423, spec_stage: 2, charge: 2, polarity: +, File: 171104HKETCTN_SCXF3.wiff
F3	3	H12_HUMAN	Histone H1.2 OS=Homo sapiens GN=HIST1H1C PE=1 SV=2	479	21352	13	13	3	3	1950	603	1	1	1	696.842	1391.67	2	1391.66	0.0132	2	16	0	75.19	26	38	1.3e-07	SETAPAAPAAAPPAE	M	S	E	K	Acetyl (Protein N-term)	2.000000000000000.0			spec_id: 1.1.2943.4, sample: 1, period: 1, cycle: 2943, experiment: 4, file_path: D:\Users\massUser\Documents\JobRequest\ResultFiles\20180510\20180510153954130187^10.242.16.21^peio0105@gmail.com\ManualInputFile\171104HKETCTN_SCXF3.wiff, spec_rt: 20.6586, spec_prec: 696.8423, spec_stage: 2, charge: 2, polarity: +, File: 171104HKETCTN_SCXF3.wiff
F3	3	H12_HUMAN	Histone H1.2 OS=Homo sapiens GN=HIST1H1C PE=1 SV=2	479	21352	13	13	3	3	1953	590	1	1	1	696.842	1391.67	2	1391.66	0.0132	2	16	0	65.64	25	38	8.9e-07	SETAPAAPAAAPPAE	M	S	E	K	Acetyl (Protein N-term)	2.000000000000000.0			spec_id: 1.1.2941.3, sample: 1, period: 1, cycle: 2941, experiment: 3, file_path: D:\Users\massUser\Documents\JobRequest\ResultFiles\20180510\20180510153954130187^10.242.16.21^peio0105@gmail.com\ManualInputFile\171104HKETCTN_SCXF3.wiff, spec_rt: 20.6011, spec_prec: 696.8423, spec_stage: 2, charge: 2, polarity: +, File: 171104HKETCTN_SCXF3.wiff
F3	3	H12_HUMAN	Histone H1.2 OS=Homo sapiens GN=HIST1H1C PE=1 SV=2	479	21352	13	13	3	3	1954	654	1	1	1	696.842	1391.67	2	1391.66	0.0134	2	16	0	44.35		38	0.0023	SETAPAAPAAAPPAE	M	S	E	K	Acetyl (Protein N-term)	2.000000000000000.0			spec_id: 1.1.2951.10, sample: 1, period: 1, cycle: 2951, experiment: 10, file_path: D:\Users\massUser\Documents\JobRequest\ResultFiles\20180510\20180510153954130187^10.242.16.21^peio0105@gmail.com\ManualInputFile\171104HKETCTN_SCXF3.wiff, spec_rt: 20.8313, spec_prec: 696.8424, spec_stage: 2, charge: 2, polarity: +, File: 171104HKETCTN_SCXF3.wiff
F3	3	H12_HUMAN	Histone H1.2 OS=Homo sapiens GN=HIST1H1C PE=1 SV=2	479	21352	13	13	3	3	2383	361	1	1	1	760.884	1519.75	2	1519.75	0.0015	2	17	1	58.81		39	9.2e-05	SETAPAAPAAAPPAEK	M	S	K	A	Acetyl (Protein N-term)	2.0000000000000000.0			spec_id: 1.1.2881.3, sample: 1, period: 1, cycle: 2881, experiment: 3, file_path: D:\Users\massUser\Documents\JobRequest\ResultFiles\20180510\20180510153954130187^10.242.16.21^peio0105@gmail.com\ManualInputFile\171104HKETCTN_SCXF3.wiff, spec_rt: 19.2920, spec_prec: 760.8839, spec_stage: 2, charge: 2, polarity: +, File: 171104HKETCTN_SCXF3.wiff
F3	3	H12_HUMAN	Histone H1.2 OS=Homo sapiens GN=HIST1H1C PE=1 SV=2	479	21352	13	13	3	3	2384	293	1	1	1	760.889	1519.76	2	1519.75	0.0119	2	17	1	61.98	32	39	9.9e-06	SETAPAAPAAAPPAEK	M	S	K	A	Acetyl (Protein N-term)	2.0000000000000000.0			spec_id: 1.1.2865.2, sample: 1, period: 1, cycle: 2865, experiment: 2, file_path: D:\Users\massUser\Documents\JobRequest\ResultFiles\20180510\20180510153954130187^10.242.16.21^peio0105@gmail.com\ManualInputFile\171104HKETCTN_SCXF3.wiff, spec_rt: 18.9078, spec_prec: 760.8891, spec_stage: 2, charge: 2, polarity: +, File: 171104HKETCTN_SCXF3.wiff
F3	3	H12_HUMAN	Histone H1.2 OS=Homo sapiens GN=HIST1H1C PE=1 SV=2	479	21352	13	13	3	3	2385	281	1	1	1	760.889	1519.76	2	1519.75	0.0119	2	17	1	104.45		39	2.7e-09	SETAPAAPAAAPPAEK	M	S	K	A	Acetyl (Protein N-term)	2.0000000000000000.0			spec_id: 1.1.2862.5, sample: 1, period: 1, cycle: 2862, experiment: 5, file_path: D:\Users\massUser\Documents\JobRequest\ResultFiles\20180510\20180510153954130187^10.242.16.21^peio0105@gmail.com\ManualInputFile\171104HKETCTN_SCXF3.wiff, spec_rt: 18.8447, spec_prec: 760.8891, spec_stage: 2, charge: 2, polarity: +, File: 171104HKETCTN_SCXF3.wiff
F3	3	H12_HUMAN	Histone H1.2 OS=Homo sapiens GN=HIST1H1C PE=1 SV=2	479	21352	13	13	3	3	2386	285	1	1	1	760.889	1519.76	2	1519.75	0.0119	2	17	1	109.84		39	7.8e-10	SETAPAAPAAAPPAEK	M	S	K	A	Acetyl (Protein N-term)	2.0000000000000000.0			spec_id: 1.1.2863.3, sample: 1, period: 1, cycle: 2863, experiment: 3, file_path: D:\Users\massUser\Documents\JobRequest\ResultFiles\20180510\20180510153954130187^10.242.16.21^peio0105@gmail.com\ManualInputFile\171104HKETCTN_SCXF3.wiff, spec_rt: 18.8622, spec_prec: 760.8891, spec_stage: 2, charge: 2, polarity: +, File: 171104HKETCTN_SCXF3.wiff
F3	3	H12_HUMAN	Histone H1.2 OS=Homo sapiens GN=HIST1H1C PE=1 SV=2	479	21352	13	13	3	3	2387	238	1	1	1	760.891	1519.77	2	1519.75	0.0151	2	17	1	83.98		39	2.9e-07	SETAPAAPAAAPPAEK	M	S	K	A	Acetyl (Protein N-term)	2.0000000000000000.0			spec_id: 1.1.2854.4, sample: 1, period: 1, cycle: 2854, experiment: 4, file_path: D:\Users\massUser\Documents\JobRequest\ResultFiles\20180510\20180510153954130187^10.242.16.21^peio0105@gmail.com\ManualInputFile\171104HKETCTN_SCXF3.wiff, spec_rt: 18.6555, spec_prec: 760.8907, spec_stage: 2, charge: 2, polarity: +, File: 171104HKETCTN_SCXF3.wiff
F3	3	H12_HUMAN	Histone H1.2 OS=Homo sapiens GN=HIST1H1C PE=1 SV=2	479	21352	13	13	3	3	2389	272	1	1	1	760.891	1519.77	2	1519.75	0.0151	2	17	1	57.78		39	0.00012	SETAPAAPAAAPPAEK	M	S	K	A	Acetyl (Protein N-term)	2.0000000000000000.0			spec_id: 1.1.2860.5, sample: 1, period: 1, cycle: 2860, experiment: 5, file_path: D:\Users\massUser\Documents\JobRequest\ResultFiles\20180510\20180510153954130187^10.242.16.21^peio0105@gmail.com\ManualInputFile\171104HKETCTN_SCXF3.wiff, spec_rt: 18.7970, spec_prec: 760.8907, spec_stage: 2, charge: 2, polarity: +, File: 171104HKETCTN_SCXF3.wiff
F3	3	H12_HUMAN	Histone H1.2 OS=Homo sapiens GN=HIST1H1C PE=1 SV=2	479	21352	13	13	3	3	2390	313	1	1	1	760.891	1519.77	2	1519.75	0.0159	2	17	1	68.98		39	9.1e-06	SETAPAAPAAAPPAEK	M	S	K	A	Acetyl (Protein N-term)	2.0000000000000000.0			spec_id: 1.1.2872.3, sample: 1, period: 1, cycle: 2872, experiment: 3, file_path: D:\Users\massUser\Documents\JobRequest\ResultFiles\20180510\20180510153954130187^10.242.16.21^peio0105@gmail.com\ManualInputFile\171104HKETCTN_SCXF3.wiff, spec_rt: 19.0785, spec_prec: 760.8911, spec_stage: 2, charge: 2, polarity: +, File: 171104HKETCTN_SCXF3.wiff
F3	3	H12_HUMAN	Histone H1.2 OS=Homo sapiens GN=HIST1H1C PE=1 SV=2	479	21352	13	13	3	3	2391	298	1	1	1	507.599	1519.78	3	1519.75	0.0234	2	17	1	91.27		39	5.5e-08	SETAPAAPAAAPPAEK	M	S	K	A	Acetyl (Protein N-term)	2.0000000000000000.0			spec_id: 1.1.2866.3, sample: 1, period: 1, cycle: 2866, experiment: 3, file_path: D:\Users\massUser\Documents\JobRequest\ResultFiles\20180510\20180510153954130187^10.242.16.21^peio0105@gmail.com\ManualInputFile\171104HKETCTN_SCXF3.wiff, spec_rt: 18.9328, spec_prec: 507.5990, spec_stage: 2, charge: 3, polarity: +, File: 171104HKETCTN_SCXF3.wiff
F3	3	H12_HUMAN	Histone H1.2 OS=Homo sapiens GN=HIST1H1C PE=1 SV=2	479	21352	13	13	3	3	2921	651	1	1	1	596.655	1786.94	3	1786.91	0.0331	2	20	2	31.92	22	37	0.001	SETAPAAPAAAPPAEKAPV	M	S	V	K	Acetyl (Protein N-term)	2.0000000000000000000.0			spec_id: 1.1.2951.7, sample: 1, period: 1, cycle: 2951, experiment: 7, file_path: D:\Users\massUser\Documents\JobRequest\ResultFiles\20180510\20180510153954130187^10.242.16.21^peio0105@gmail.com\ManualInputFile\171104HKETCTN_SCXF3.wiff, spec_rt: 20.8263, spec_prec: 596.6550, spec_stage: 2, charge: 3, polarity: +, File: 171104HKETCTN_SCXF3.wiff
F3	4	CH60_HUMAN	60 kDa heat shock protein, mitochondrial OS=Homo sapiens GN=HSPD1 PE=1 SV=2	476	61187	14	14	1	1	2770	1877	1	1	1	853.817	1705.62	2	1705.6	0.0169	555	573	0	39.61		21	0.00013	DPGMGAMGGMGGGMGGGMF	K	D	F	-	2 Oxidation (M)	0.0001000000000000010.0			spec_id: 1.1.3140.11, sample: 1, period: 1, cycle: 3140, experiment: 11, file_path: D:\Users\massUser\Documents\JobRequest\ResultFiles\20180510\20180510153954130187^10.242.16.21^peio0105@gmail.com\ManualInputFile\171104HKETCTN_SCXF3.wiff, spec_rt: 25.3670, spec_prec: 853.8171, spec_stage: 2, charge: 2, polarity: +, File: 171104HKETCTN_SCXF3.wiff
F3	4	CH60_HUMAN	60 kDa heat shock protein, mitochondrial OS=Homo sapiens GN=HSPD1 PE=1 SV=2	476	61187	14	14	1	1	2771	2116	1	1	1	853.819	1705.62	2	1705.6	0.0201	555	573	0	55.63		22	3.8e-06	DPGMGAMGGMGGGMGGGMF	K	D	F	-	2 Oxidation (M)	0.0001000000000100000.0			spec_id: 1.1.3166.9, sample: 1, period: 1, cycle: 3166, experiment: 9, file_path: D:\Users\massUser\Documents\JobRequest\ResultFiles\20180510\20180510153954130187^10.242.16.21^peio0105@gmail.com\ManualInputFile\171104HKETCTN_SCXF3.wiff, spec_rt: 26.0038, spec_prec: 853.8187, spec_stage: 2, charge: 2, polarity: +, File: 171104HKETCTN_SCXF3.wiff
F3	4	CH60_HUMAN	60 kDa heat shock protein, mitochondrial OS=Homo sapiens GN=HSPD1 PE=1 SV=2	476	61187	14	14	1	1	2772	1767	1	1	1	853.823	1705.63	2	1705.6	0.0295	555	573	0	53.92		22	6.5e-06	DPGMGAMGGMGGGMGGGMF	K	D	F	-	2 Oxidation (M)	0.0000000000000100010.0			spec_id: 1.1.3129.7, sample: 1, period: 1, cycle: 3129, experiment: 7, file_path: D:\Users\massUser\Documents\JobRequest\ResultFiles\20180510\20180510153954130187^10.242.16.21^peio0105@gmail.com\ManualInputFile\171104HKETCTN_SCXF3.wiff, spec_rt: 25.0920, spec_prec: 853.8234, spec_stage: 2, charge: 2, polarity: +, File: 171104HKETCTN_SCXF3.wiff
F3	4	CH60_HUMAN	60 kDa heat shock protein, mitochondrial OS=Homo sapiens GN=HSPD1 PE=1 SV=2	476	61187	14	14	1	1	2773	2014	1	1	1	853.824	1705.63	2	1705.6	0.0303	555	573	0	72.15		22	9.8e-08	DPGMGAMGGMGGGMGGGMF	K	D	F	-	2 Oxidation (M)	0.0000000001000100000.0			spec_id: 1.1.3154.11, sample: 1, period: 1, cycle: 3154, experiment: 11, file_path: D:\Users\massUser\Documents\JobRequest\ResultFiles\20180510\20180510153954130187^10.242.16.21^peio0105@gmail.com\ManualInputFile\171104HKETCTN_SCXF3.wiff, spec_rt: 25.7112, spec_prec: 853.8238, spec_stage: 2, charge: 2, polarity: +, File: 171104HKETCTN_SCXF3.wiff
F3	4	CH60_HUMAN	60 kDa heat shock protein, mitochondrial OS=Homo sapiens GN=HSPD1 PE=1 SV=2	476	61187	14	14	1	1	2820	1441	1	1	1	861.808	1721.6	2	1721.6	0.0044	555	573	0	44.65		20	3.4e-05	DPGMGAMGGMGGGMGGGMF	K	D	F	-	3 Oxidation (M)	0.0001000001000100000.0			spec_id: 1.1.3079.10, sample: 1, period: 1, cycle: 3079, experiment: 10, file_path: D:\Users\massUser\Documents\JobRequest\ResultFiles\20180510\20180510153954130187^10.242.16.21^peio0105@gmail.com\ManualInputFile\171104HKETCTN_SCXF3.wiff, spec_rt: 23.8968, spec_prec: 861.8083, spec_stage: 2, charge: 2, polarity: +, File: 171104HKETCTN_SCXF3.wiff
F3	4	CH60_HUMAN	60 kDa heat shock protein, mitochondrial OS=Homo sapiens GN=HSPD1 PE=1 SV=2	476	61187	14	14	1	1	2821	1376	1	1	1	861.809	1721.6	2	1721.6	0.0058	555	573	0	37.34		20	0.00018	DPGMGAMGGMGGGMGGGMF	K	D	F	-	3 Oxidation (M)	0.0000001001000100000.0			spec_id: 1.1.3070.4, sample: 1, period: 1, cycle: 3070, experiment: 4, file_path: D:\Users\massUser\Documents\JobRequest\ResultFiles\20180510\20180510153954130187^10.242.16.21^peio0105@gmail.com\ManualInputFile\171104HKETCTN_SCXF3.wiff, spec_rt: 23.6809, spec_prec: 861.8090, spec_stage: 2, charge: 2, polarity: +, File: 171104HKETCTN_SCXF3.wiff
F3	4	CH60_HUMAN	60 kDa heat shock protein, mitochondrial OS=Homo sapiens GN=HSPD1 PE=1 SV=2	476	61187	14	14	1	1	2823	1628	1	1	1	861.811	1721.61	2	1721.6	0.0102	555	573	0	61.6		20	6.9e-07	DPGMGAMGGMGGGMGGGMF	K	D	F	-	3 Oxidation (M)	0.0001001001000000000.0			spec_id: 1.1.3109.10, sample: 1, period: 1, cycle: 3109, experiment: 10, file_path: D:\Users\massUser\Documents\JobRequest\ResultFiles\20180510\20180510153954130187^10.242.16.21^peio0105@gmail.com\ManualInputFile\171104HKETCTN_SCXF3.wiff, spec_rt: 24.6272, spec_prec: 861.8112, spec_stage: 2, charge: 2, polarity: +, File: 171104HKETCTN_SCXF3.wiff
F3	4	CH60_HUMAN	60 kDa heat shock protein, mitochondrial OS=Homo sapiens GN=HSPD1 PE=1 SV=2	476	61187	14	14	1	1	2824	1323	1	1	1	861.814	1721.61	2	1721.6	0.0166	555	573	0	62.11		20	6.2e-07	DPGMGAMGGMGGGMGGGMF	K	D	F	-	3 Oxidation (M)	0.0001001000000000010.0			spec_id: 1.1.3059.2, sample: 1, period: 1, cycle: 3059, experiment: 2, file_path: D:\Users\massUser\Documents\JobRequest\ResultFiles\20180510\20180510153954130187^10.242.16.21^peio0105@gmail.com\ManualInputFile\171104HKETCTN_SCXF3.wiff, spec_rt: 23.4068, spec_prec: 861.8144, spec_stage: 2, charge: 2, polarity: +, File: 171104HKETCTN_SCXF3.wiff
F3	4	CH60_HUMAN	60 kDa heat shock protein, mitochondrial OS=Homo sapiens GN=HSPD1 PE=1 SV=2	476	61187	14	14	1	1	2825	1078	1	1	1	861.815	1721.62	2	1721.6	0.018	555	573	0	28.01		20	0.0016	DPGMGAMGGMGGGMGGGMF	K	D	F	-	3 Oxidation (M)	0.0000001000000100010.0			spec_id: 1.1.3022.11, sample: 1, period: 1, cycle: 3022, experiment: 11, file_path: D:\Users\massUser\Documents\JobRequest\ResultFiles\20180510\20180510153954130187^10.242.16.21^peio0105@gmail.com\ManualInputFile\171104HKETCTN_SCXF3.wiff, spec_rt: 22.5310, spec_prec: 861.8151, spec_stage: 2, charge: 2, polarity: +, File: 171104HKETCTN_SCXF3.wiff
F3	4	CH60_HUMAN	60 kDa heat shock protein, mitochondrial OS=Homo sapiens GN=HSPD1 PE=1 SV=2	476	61187	14	14	1	1	2826	1214	1	1	1	861.815	1721.62	2	1721.6	0.0186	555	573	0	87.43		20	1.8e-09	DPGMGAMGGMGGGMGGGMF	K	D	F	-	3 Oxidation (M)	0.0001000001000000010.0			spec_id: 1.1.3046.5, sample: 1, period: 1, cycle: 3046, experiment: 5, file_path: D:\Users\massUser\Documents\JobRequest\ResultFiles\20180510\20180510153954130187^10.242.16.21^peio0105@gmail.com\ManualInputFile\171104HKETCTN_SCXF3.wiff, spec_rt: 23.0968, spec_prec: 861.8154, spec_stage: 2, charge: 2, polarity: +, File: 171104HKETCTN_SCXF3.wiff
F3	4	CH60_HUMAN	60 kDa heat shock protein, mitochondrial OS=Homo sapiens GN=HSPD1 PE=1 SV=2	476	61187	14	14	1	1	2854	708	1	1	1	869.812	1737.61	2	1737.59	0.0165	555	573	0	44.29		20	3.7e-05	DPGMGAMGGMGGGMGGGMF	K	D	F	-	4 Oxidation (M)	0.0001000001000100010.0			spec_id: 1.1.2958.5, sample: 1, period: 1, cycle: 2958, experiment: 5, file_path: D:\Users\massUser\Documents\JobRequest\ResultFiles\20180510\20180510153954130187^10.242.16.21^peio0105@gmail.com\ManualInputFile\171104HKETCTN_SCXF3.wiff, spec_rt: 21.0046, spec_prec: 869.8118, spec_stage: 2, charge: 2, polarity: +, File: 171104HKETCTN_SCXF3.wiff
F3	4	CH60_HUMAN	60 kDa heat shock protein, mitochondrial OS=Homo sapiens GN=HSPD1 PE=1 SV=2	476	61187	14	14	1	1	2855	1001	1	1	1	869.812	1737.61	2	1737.59	0.0175	555	573	0	26.93		20	0.002	DPGMGAMGGMGGGMGGGMF	K	D	F	-	4 Oxidation (M)	0.0001001001000100000.0			spec_id: 1.1.3012.11, sample: 1, period: 1, cycle: 3012, experiment: 11, file_path: D:\Users\massUser\Documents\JobRequest\ResultFiles\20180510\20180510153954130187^10.242.16.21^peio0105@gmail.com\ManualInputFile\171104HKETCTN_SCXF3.wiff, spec_rt: 22.2874, spec_prec: 869.8123, spec_stage: 2, charge: 2, polarity: +, File: 171104HKETCTN_SCXF3.wiff
F3	4	CH60_HUMAN	60 kDa heat shock protein, mitochondrial OS=Homo sapiens GN=HSPD1 PE=1 SV=2	476	61187	14	14	1	1	2857	822	1	1	1	580.214	1737.62	3	1737.59	0.0267	555	573	0	86.98		20	2e-09	DPGMGAMGGMGGGMGGGMF	K	D	F	-	4 Oxidation (M)	0.0001001001000000010.0			spec_id: 1.1.2980.5, sample: 1, period: 1, cycle: 2980, experiment: 5, file_path: D:\Users\massUser\Documents\JobRequest\ResultFiles\20180510\20180510153954130187^10.242.16.21^peio0105@gmail.com\ManualInputFile\171104HKETCTN_SCXF3.wiff, spec_rt: 21.5062, spec_prec: 580.2137, spec_stage: 2, charge: 3, polarity: +, File: 171104HKETCTN_SCXF3.wiff
F3	4	CH60_HUMAN	60 kDa heat shock protein, mitochondrial OS=Homo sapiens GN=HSPD1 PE=1 SV=2	476	61187	14	14	1	1	2878	359	1	1	1	877.807	1753.6	2	1753.59	0.0124	555	573	0	41.78		20	6.6e-05	DPGMGAMGGMGGGMGGGMF	K	D	F	-	5 Oxidation (M)	0.0001001001000100010.0			spec_id: 1.1.2880.5, sample: 1, period: 1, cycle: 2880, experiment: 5, file_path: D:\Users\massUser\Documents\JobRequest\ResultFiles\20180510\20180510153954130187^10.242.16.21^peio0105@gmail.com\ManualInputFile\171104HKETCTN_SCXF3.wiff, spec_rt: 19.2783, spec_prec: 877.8072, spec_stage: 2, charge: 2, polarity: +, File: 171104HKETCTN_SCXF3.wiff
F3	5	RS5_HUMAN	40S ribosomal protein S5 OS=Homo sapiens GN=RPS5 PE=1 SV=4	376	23033	8	8	4	4	2864	2981	1	1	1	871.92	1741.83	2	1741.8	0.0208	2	17	0	33.41	29	37	0.0036	TEWETAAPAVAETPDI	M	T	I	K	Acetyl (Protein N-term)	2.0000000000000000.0			spec_id: 1.1.3339.3, sample: 1, period: 1, cycle: 3339, experiment: 3, file_path: D:\Users\massUser\Documents\JobRequest\ResultFiles\20180510\20180510153954130187^10.242.16.21^peio0105@gmail.com\ManualInputFile\171104HKETCTN_SCXF3.wiff, spec_rt: 30.1056, spec_prec: 871.9200, spec_stage: 2, charge: 2, polarity: +, File: 171104HKETCTN_SCXF3.wiff
F3	5	RS5_HUMAN	40S ribosomal protein S5 OS=Homo sapiens GN=RPS5 PE=1 SV=4	376	23033	8	8	4	4	3008	2101	1	1	1	935.964	1869.91	2	1869.9	0.0133	2	18	1	80.31	25	38	3e-08	TEWETAAPAVAETPDIK	M	T	K	L	Acetyl (Protein N-term)	2.00000000000000000.0			spec_id: 1.1.3164.11, sample: 1, period: 1, cycle: 3164, experiment: 11, file_path: D:\Users\massUser\Documents\JobRequest\ResultFiles\20180510\20180510153954130187^10.242.16.21^peio0105@gmail.com\ManualInputFile\171104HKETCTN_SCXF3.wiff, spec_rt: 25.9578, spec_prec: 935.9637, spec_stage: 2, charge: 2, polarity: +, File: 171104HKETCTN_SCXF3.wiff
F3	5	RS5_HUMAN	40S ribosomal protein S5 OS=Homo sapiens GN=RPS5 PE=1 SV=4	376	23033	8	8	4	4	3009	2105	1	1	1	624.317	1869.93	3	1869.9	0.0287	2	18	1	94.8	26	38	1.3e-09	TEWETAAPAVAETPDIK	M	T	K	L	Acetyl (Protein N-term)	2.00000000000000000.0			spec_id: 1.1.3165.5, sample: 1, period: 1, cycle: 3165, experiment: 5, file_path: D:\Users\massUser\Documents\JobRequest\ResultFiles\20180510\20180510153954130187^10.242.16.21^peio0105@gmail.com\ManualInputFile\171104HKETCTN_SCXF3.wiff, spec_rt: 25.9725, spec_prec: 624.3167, spec_stage: 2, charge: 3, polarity: +, File: 171104HKETCTN_SCXF3.wiff
F3	5	RS5_HUMAN	40S ribosomal protein S5 OS=Homo sapiens GN=RPS5 PE=1 SV=4	376	23033	8	8	4	4	3010	2124	1	1	1	624.317	1869.93	3	1869.9	0.0287	2	18	1	100.91	29	38	5.7e-10	TEWETAAPAVAETPDIK	M	T	K	L	Acetyl (Protein N-term)	2.00000000000000000.0			spec_id: 1.1.3167.8, sample: 1, period: 1, cycle: 3167, experiment: 8, file_path: D:\Users\massUser\Documents\JobRequest\ResultFiles\20180510\20180510153954130187^10.242.16.21^peio0105@gmail.com\ManualInputFile\171104HKETCTN_SCXF3.wiff, spec_rt: 26.0267, spec_prec: 624.3167, spec_stage: 2, charge: 3, polarity: +, File: 171104HKETCTN_SCXF3.wiff
F3	5	RS5_HUMAN	40S ribosomal protein S5 OS=Homo sapiens GN=RPS5 PE=1 SV=4	376	23033	8	8	4	4	3035	2890	1	1	1	945.44	1888.86	2	1888.84	0.0248	1	17	0	35.48	22	36	0.00047	MTEWETAAPAVAETPDI	-	M	I	K	Oxidation (M); Acetyl (Protein N-term)	2.10000000000000000.0			spec_id: 1.1.3314.3, sample: 1, period: 1, cycle: 3314, experiment: 3, file_path: D:\Users\massUser\Documents\JobRequest\ResultFiles\20180510\20180510153954130187^10.242.16.21^peio0105@gmail.com\ManualInputFile\171104HKETCTN_SCXF3.wiff, spec_rt: 29.5063, spec_prec: 945.4397, spec_stage: 2, charge: 2, polarity: +, File: 171104HKETCTN_SCXF3.wiff
F3	5	RS5_HUMAN	40S ribosomal protein S5 OS=Homo sapiens GN=RPS5 PE=1 SV=4	376	23033	8	8	4	4	3094	2517	1	1	1	1001.49	2000.96	2	2000.94	0.0156	1	18	1	75.04	25	37	9.2e-08	MTEWETAAPAVAETPDIK	-	M	K	L	Acetyl (Protein N-term)	2.000000000000000000.0			spec_id: 1.1.3244.10, sample: 1, period: 1, cycle: 3244, experiment: 10, file_path: D:\Users\massUser\Documents\JobRequest\ResultFiles\20180510\20180510153954130187^10.242.16.21^peio0105@gmail.com\ManualInputFile\171104HKETCTN_SCXF3.wiff, spec_rt: 27.8791, spec_prec: 1001.4851, spec_stage: 2, charge: 2, polarity: +, File: 171104HKETCTN_SCXF3.wiff
F3	5	RS5_HUMAN	40S ribosomal protein S5 OS=Homo sapiens GN=RPS5 PE=1 SV=4	376	23033	8	8	4	4	3102	1994	1	1	1	1009.49	2016.96	2	2016.93	0.0234	1	18	1	91.29	26	37	2.8e-09	MTEWETAAPAVAETPDIK	-	M	K	L	Oxidation (M); Acetyl (Protein N-term)	2.100000000000000000.0			spec_id: 1.1.3152.11, sample: 1, period: 1, cycle: 3152, experiment: 11, file_path: D:\Users\massUser\Documents\JobRequest\ResultFiles\20180510\20180510153954130187^10.242.16.21^peio0105@gmail.com\ManualInputFile\171104HKETCTN_SCXF3.wiff, spec_rt: 25.6622, spec_prec: 1009.4865, spec_stage: 2, charge: 2, polarity: +, File: 171104HKETCTN_SCXF3.wiff
F3	5	RS5_HUMAN	40S ribosomal protein S5 OS=Homo sapiens GN=RPS5 PE=1 SV=4	376	23033	8	8	4	4	3103	1969	1	1	1	673.33	2016.97	3	2016.93	0.0338	1	18	1	44.35	23	37	6.9e-05	MTEWETAAPAVAETPDIK	-	M	K	L	Oxidation (M); Acetyl (Protein N-term)	2.100000000000000000.0			spec_id: 1.1.3150.6, sample: 1, period: 1, cycle: 3150, experiment: 6, file_path: D:\Users\massUser\Documents\JobRequest\ResultFiles\20180510\20180510153954130187^10.242.16.21^peio0105@gmail.com\ManualInputFile\171104HKETCTN_SCXF3.wiff, spec_rt: 25.6048, spec_prec: 673.3302, spec_stage: 2, charge: 3, polarity: +, File: 171104HKETCTN_SCXF3.wiff
F3	6	FAS_HUMAN	Fatty acid synthase OS=Homo sapiens GN=FASN PE=1 SV=3	370	275877	10	10	2	2	1157	3223	1	1	1	582.774	1163.53	2	1163.52	0.0126	1	11	0	56.66	24	37	5.1e-06	MEEVVIAGMSG	-	M	G	K	Acetyl (Protein N-term)	2.00000000000.0			spec_id: 1.1.3490.4, sample: 1, period: 1, cycle: 3490, experiment: 4, file_path: D:\Users\massUser\Documents\JobRequest\ResultFiles\20180510\20180510153954130187^10.242.16.21^peio0105@gmail.com\ManualInputFile\171104HKETCTN_SCXF3.wiff, spec_rt: 32.9563, spec_prec: 582.7737, spec_stage: 2, charge: 2, polarity: +, File: 171104HKETCTN_SCXF3.wiff
F3	6	FAS_HUMAN	Fatty acid synthase OS=Homo sapiens GN=FASN PE=1 SV=3	370	275877	10	10	2	2	1220	2437	1	1	1	590.769	1179.52	2	1179.52	0.0083	1	11	0	53.39	23	35	9.9e-06	MEEVVIAGMSG	-	M	G	K	Oxidation (M); Acetyl (Protein N-term)	2.10000000000.0			spec_id: 1.1.3230.4, sample: 1, period: 1, cycle: 3230, experiment: 4, file_path: D:\Users\massUser\Documents\JobRequest\ResultFiles\20180510\20180510153954130187^10.242.16.21^peio0105@gmail.com\ManualInputFile\171104HKETCTN_SCXF3.wiff, spec_rt: 27.5303, spec_prec: 590.7690, spec_stage: 2, charge: 2, polarity: +, File: 171104HKETCTN_SCXF3.wiff
F3	6	FAS_HUMAN	Fatty acid synthase OS=Homo sapiens GN=FASN PE=1 SV=3	370	275877	10	10	2	2	1221	2652	1	1	1	590.77	1179.53	2	1179.52	0.0099	1	11	0	37.87	23	35	0.00035	MEEVVIAGMSG	-	M	G	K	Oxidation (M); Acetyl (Protein N-term)	2.00000000100.0			spec_id: 1.1.3263.6, sample: 1, period: 1, cycle: 3263, experiment: 6, file_path: D:\Users\massUser\Documents\JobRequest\ResultFiles\20180510\20180510153954130187^10.242.16.21^peio0105@gmail.com\ManualInputFile\171104HKETCTN_SCXF3.wiff, spec_rt: 28.3419, spec_prec: 590.7698, spec_stage: 2, charge: 2, polarity: +, File: 171104HKETCTN_SCXF3.wiff
F3	6	FAS_HUMAN	Fatty acid synthase OS=Homo sapiens GN=FASN PE=1 SV=3	370	275877	10	10	2	2	1222	2701	1	1	1	590.77	1179.53	2	1179.52	0.0099	1	11	0	65.31	33	35	6.3e-06	MEEVVIAGMSG	-	M	G	K	Oxidation (M); Acetyl (Protein N-term)	2.00000000100.0			spec_id: 1.1.3272.7, sample: 1, period: 1, cycle: 3272, experiment: 7, file_path: D:\Users\massUser\Documents\JobRequest\ResultFiles\20180510\20180510153954130187^10.242.16.21^peio0105@gmail.com\ManualInputFile\171104HKETCTN_SCXF3.wiff, spec_rt: 28.5619, spec_prec: 590.7698, spec_stage: 2, charge: 2, polarity: +, File: 171104HKETCTN_SCXF3.wiff
F3	6	FAS_HUMAN	Fatty acid synthase OS=Homo sapiens GN=FASN PE=1 SV=3	370	275877	10	10	2	2	1271	1335	1	1	1	598.766	1195.52	2	1195.51	0.0074	1	11	0	41.23	27	34	0.00034	MEEVVIAGMSG	-	M	G	K	2 Oxidation (M); Acetyl (Protein N-term)	2.10000000100.0			spec_id: 1.1.3062.4, sample: 1, period: 1, cycle: 3062, experiment: 4, file_path: D:\Users\massUser\Documents\JobRequest\ResultFiles\20180510\20180510153954130187^10.242.16.21^peio0105@gmail.com\ManualInputFile\171104HKETCTN_SCXF3.wiff, spec_rt: 23.4770, spec_prec: 598.7660, spec_stage: 2, charge: 2, polarity: +, File: 171104HKETCTN_SCXF3.wiff
F3	6	FAS_HUMAN	Fatty acid synthase OS=Homo sapiens GN=FASN PE=1 SV=3	370	275877	10	10	2	2	1272	1379	1	1	1	598.769	1195.52	2	1195.51	0.0144	1	11	0	50.32	28	35	5.8e-05	MEEVVIAGMSG	-	M	G	K	2 Oxidation (M); Acetyl (Protein N-term)	2.10000000100.0			spec_id: 1.1.3071.4, sample: 1, period: 1, cycle: 3071, experiment: 4, file_path: D:\Users\massUser\Documents\JobRequest\ResultFiles\20180510\20180510153954130187^10.242.16.21^peio0105@gmail.com\ManualInputFile\171104HKETCTN_SCXF3.wiff, spec_rt: 23.6933, spec_prec: 598.7695, spec_stage: 2, charge: 2, polarity: +, File: 171104HKETCTN_SCXF3.wiff
F3	6	FAS_HUMAN	Fatty acid synthase OS=Homo sapiens GN=FASN PE=1 SV=3	370	275877	10	10	2	2	1607	2855	1	1	1	646.819	1291.62	2	1291.62	0.0091	1	12	1	93.24	26	38	1.8e-09	MEEVVIAGMSGK	-	M	K	L	Acetyl (Protein N-term)	2.000000000000.0			spec_id: 1.1.3301.4, sample: 1, period: 1, cycle: 3301, experiment: 4, file_path: D:\Users\massUser\Documents\JobRequest\ResultFiles\20180510\20180510153954130187^10.242.16.21^peio0105@gmail.com\ManualInputFile\171104HKETCTN_SCXF3.wiff, spec_rt: 29.2345, spec_prec: 646.8194, spec_stage: 2, charge: 2, polarity: +, File: 171104HKETCTN_SCXF3.wiff
F3	6	FAS_HUMAN	Fatty acid synthase OS=Homo sapiens GN=FASN PE=1 SV=3	370	275877	10	10	2	2	1670	1601	1	1	1	654.817	1307.62	2	1307.61	0.0085	1	12	1	88.98	34	37	3.4e-08	MEEVVIAGMSGK	-	M	K	L	Oxidation (M); Acetyl (Protein N-term)	2.100000000000.0			spec_id: 1.1.3105.4, sample: 1, period: 1, cycle: 3105, experiment: 4, file_path: D:\Users\massUser\Documents\JobRequest\ResultFiles\20180510\20180510153954130187^10.242.16.21^peio0105@gmail.com\ManualInputFile\171104HKETCTN_SCXF3.wiff, spec_rt: 24.5171, spec_prec: 654.8166, spec_stage: 2, charge: 2, polarity: +, File: 171104HKETCTN_SCXF3.wiff
F3	6	FAS_HUMAN	Fatty acid synthase OS=Homo sapiens GN=FASN PE=1 SV=3	370	275877	10	10	2	2	1671	1862	1	1	1	654.818	1307.62	2	1307.61	0.0113	1	12	1	74.84	32	38	4.9e-07	MEEVVIAGMSGK	-	M	K	L	Oxidation (M); Acetyl (Protein N-term)	2.000000001000.0			spec_id: 1.1.3139.6, sample: 1, period: 1, cycle: 3139, experiment: 6, file_path: D:\Users\massUser\Documents\JobRequest\ResultFiles\20180510\20180510153954130187^10.242.16.21^peio0105@gmail.com\ManualInputFile\171104HKETCTN_SCXF3.wiff, spec_rt: 25.3344, spec_prec: 654.8180, spec_stage: 2, charge: 2, polarity: +, File: 171104HKETCTN_SCXF3.wiff
F3	6	FAS_HUMAN	Fatty acid synthase OS=Homo sapiens GN=FASN PE=1 SV=3	370	275877	10	10	2	2	1722	749	1	1	1	662.817	1323.62	2	1323.61	0.0148	1	12	1	57.52	27	37	9.1e-06	MEEVVIAGMSGK	-	M	K	L	2 Oxidation (M); Acetyl (Protein N-term)	2.100000001000.0			spec_id: 1.1.2964.10, sample: 1, period: 1, cycle: 2964, experiment: 10, file_path: D:\Users\massUser\Documents\JobRequest\ResultFiles\20180510\20180510153954130187^10.242.16.21^peio0105@gmail.com\ManualInputFile\171104HKETCTN_SCXF3.wiff, spec_rt: 21.1494, spec_prec: 662.8172, spec_stage: 2, charge: 2, polarity: +, File: 171104HKETCTN_SCXF3.wiff
F3	7	ACTG_HUMAN	Actin, cytoplasmic 2 OS=Homo sapiens GN=ACTG1 PE=1 SV=1	369	42108	7	7	2	2	2871	3265	1	1	1	875.396	1748.78	2	1748.76	0.0174	2	17	0	87.18	26	35	6.7e-09	EEEIAALVIDNGSGMC	M	E	C	K	Acetyl (Protein N-term)	2.0000000000000000.0			spec_id: 1.1.3627.2, sample: 1, period: 1, cycle: 3627, experiment: 2, file_path: D:\Users\massUser\Documents\JobRequest\ResultFiles\20180510\20180510153954130187^10.242.16.21^peio0105@gmail.com\ManualInputFile\171104HKETCTN_SCXF3.wiff, spec_rt: 34.4184, spec_prec: 875.3958, spec_stage: 2, charge: 2, polarity: +, File: 171104HKETCTN_SCXF3.wiff
F3	7	ACTG_HUMAN	Actin, cytoplasmic 2 OS=Homo sapiens GN=ACTG1 PE=1 SV=1	369	42108	7	7	2	2	2893	3243	1	1	1	883.385	1764.76	2	1764.75	0.0017	2	17	0	78.43	25	33	4.4e-08	EEEIAALVIDNGSGMC	M	E	C	K	Oxidation (M); Acetyl (Protein N-term)	2.0000000000000010.0			spec_id: 1.1.3514.3, sample: 1, period: 1, cycle: 3514, experiment: 3, file_path: D:\Users\massUser\Documents\JobRequest\ResultFiles\20180510\20180510153954130187^10.242.16.21^peio0105@gmail.com\ManualInputFile\171104HKETCTN_SCXF3.wiff, spec_rt: 33.3165, spec_prec: 883.3854, spec_stage: 2, charge: 2, polarity: +, File: 171104HKETCTN_SCXF3.wiff
F3	7	ACTG_HUMAN	Actin, cytoplasmic 2 OS=Homo sapiens GN=ACTG1 PE=1 SV=1	369	42108	7	7	2	2	2894	3166	1	1	1	883.391	1764.77	2	1764.75	0.0125	2	17	0	70.91	25	34	2.2e-07	EEEIAALVIDNGSGMC	M	E	C	K	Oxidation (M); Acetyl (Protein N-term)	2.0000000000000010.0			spec_id: 1.1.3450.4, sample: 1, period: 1, cycle: 3450, experiment: 4, file_path: D:\Users\massUser\Documents\JobRequest\ResultFiles\20180510\20180510153954130187^10.242.16.21^peio0105@gmail.com\ManualInputFile\171104HKETCTN_SCXF3.wiff, spec_rt: 32.1114, spec_prec: 883.3908, spec_stage: 2, charge: 2, polarity: +, File: 171104HKETCTN_SCXF3.wiff
F3	7	ACTG_HUMAN	Actin, cytoplasmic 2 OS=Homo sapiens GN=ACTG1 PE=1 SV=1	369	42108	7	7	2	2	2895	3215	1	1	1	883.397	1764.78	2	1764.75	0.0243	2	17	0	81.81	25	35	2.1e-08	EEEIAALVIDNGSGMC	M	E	C	K	Oxidation (M); Acetyl (Protein N-term)	2.0000000000000010.0			spec_id: 1.1.3486.3, sample: 1, period: 1, cycle: 3486, experiment: 3, file_path: D:\Users\massUser\Documents\JobRequest\ResultFiles\20180510\20180510153954130187^10.242.16.21^peio0105@gmail.com\ManualInputFile\171104HKETCTN_SCXF3.wiff, spec_rt: 32.8573, spec_prec: 883.3967, spec_stage: 2, charge: 2, polarity: +, File: 171104HKETCTN_SCXF3.wiff
F3	7	ACTG_HUMAN	Actin, cytoplasmic 2 OS=Homo sapiens GN=ACTG1 PE=1 SV=1	369	42108	7	7	2	2	2896	3233	1	1	1	883.397	1764.78	2	1764.75	0.0243	2	17	0	78.31	25	35	4.5e-08	EEEIAALVIDNGSGMC	M	E	C	K	Oxidation (M); Acetyl (Protein N-term)	2.0000000000000010.0			spec_id: 1.1.3495.5, sample: 1, period: 1, cycle: 3495, experiment: 5, file_path: D:\Users\massUser\Documents\JobRequest\ResultFiles\20180510\20180510153954130187^10.242.16.21^peio0105@gmail.com\ManualInputFile\171104HKETCTN_SCXF3.wiff, spec_rt: 33.0620, spec_prec: 883.3967, spec_stage: 2, charge: 2, polarity: +, File: 171104HKETCTN_SCXF3.wiff
F3	7	ACTG_HUMAN	Actin, cytoplasmic 2 OS=Homo sapiens GN=ACTG1 PE=1 SV=1	369	42108	7	7	2	2	3038	2888	1	1	1	947.44	1892.87	2	1892.85	0.0167	2	18	1	71.54	25	36	2e-07	EEEIAALVIDNGSGMCK	M	E	K	A	Oxidation (M); Acetyl (Protein N-term)	2.00000000000000100.0			spec_id: 1.1.3313.6, sample: 1, period: 1, cycle: 3313, experiment: 6, file_path: D:\Users\massUser\Documents\JobRequest\ResultFiles\20180510\20180510153954130187^10.242.16.21^peio0105@gmail.com\ManualInputFile\171104HKETCTN_SCXF3.wiff, spec_rt: 29.4818, spec_prec: 947.4404, spec_stage: 2, charge: 2, polarity: +, File: 171104HKETCTN_SCXF3.wiff
F3	7	ACTG_HUMAN	Actin, cytoplasmic 2 OS=Homo sapiens GN=ACTG1 PE=1 SV=1	369	42108	7	7	2	2	3039	2915	1	1	1	631.968	1892.88	3	1892.85	0.0335	2	18	1	49.52	23	37	2.3e-05	EEEIAALVIDNGSGMCK	M	E	K	A	Oxidation (M); Acetyl (Protein N-term)	2.00000000000000100.0			spec_id: 1.1.3319.5, sample: 1, period: 1, cycle: 3319, experiment: 5, file_path: D:\Users\massUser\Documents\JobRequest\ResultFiles\20180510\20180510153954130187^10.242.16.21^peio0105@gmail.com\ManualInputFile\171104HKETCTN_SCXF3.wiff, spec_rt: 29.6310, spec_prec: 631.9683, spec_stage: 2, charge: 3, polarity: +, File: 171104HKETCTN_SCXF3.wiff
F3	8	HNRPK_HUMAN	Heterogeneous nuclear ribonucleoprotein K OS=Homo sapiens GN=HNRNPK PE=1 SV=1	244	51230	8	8	1	1	3250	1664	1	1	1	1229.03	2456.05	2	2456.03	0.0177	1	21	1	58.6	24	31	3.2e-06	METEQPEETFPNTETNGEFGK	-	M	K	R	Acetyl (Protein N-term)	2.000000000000000000000.0			spec_id: 1.1.3117.6, sample: 1, period: 1, cycle: 3117, experiment: 6, file_path: D:\Users\massUser\Documents\JobRequest\ResultFiles\20180510\20180510153954130187^10.242.16.21^peio0105@gmail.com\ManualInputFile\171104HKETCTN_SCXF3.wiff, spec_rt: 24.8016, spec_prec: 1229.0324, spec_stage: 2, charge: 2, polarity: +, File: 171104HKETCTN_SCXF3.wiff
F3	8	HNRPK_HUMAN	Heterogeneous nuclear ribonucleoprotein K OS=Homo sapiens GN=HNRNPK PE=1 SV=1	244	51230	8	8	1	1	3251	1741	1	1	1	819.701	2456.08	3	2456.03	0.0471	1	21	1	40.03	23	33	0.00018	METEQPEETFPNTETNGEFGK	-	M	K	R	Acetyl (Protein N-term)	2.000000000000000000000.0			spec_id: 1.1.3126.10, sample: 1, period: 1, cycle: 3126, experiment: 10, file_path: D:\Users\massUser\Documents\JobRequest\ResultFiles\20180510\20180510153954130187^10.242.16.21^peio0105@gmail.com\ManualInputFile\171104HKETCTN_SCXF3.wiff, spec_rt: 25.0189, spec_prec: 819.7005, spec_stage: 2, charge: 3, polarity: +, File: 171104HKETCTN_SCXF3.wiff
F3	8	HNRPK_HUMAN	Heterogeneous nuclear ribonucleoprotein K OS=Homo sapiens GN=HNRNPK PE=1 SV=1	244	51230	8	8	1	1	3255	1373	1	1	1	1237.03	2472.05	2	2472.03	0.0216	1	21	1	37.6	22	31	0.0003	METEQPEETFPNTETNGEFGK	-	M	K	R	Oxidation (M); Acetyl (Protein N-term)	2.100000000000000000000.0			spec_id: 1.1.3069.4, sample: 1, period: 1, cycle: 3069, experiment: 4, file_path: D:\Users\massUser\Documents\JobRequest\ResultFiles\20180510\20180510153954130187^10.242.16.21^peio0105@gmail.com\ManualInputFile\171104HKETCTN_SCXF3.wiff, spec_rt: 23.6566, spec_prec: 1237.0318, spec_stage: 2, charge: 2, polarity: +, File: 171104HKETCTN_SCXF3.wiff
F3	8	HNRPK_HUMAN	Heterogeneous nuclear ribonucleoprotein K OS=Homo sapiens GN=HNRNPK PE=1 SV=1	244	51230	8	8	1	1	3256	1322	1	1	1	1237.03	2472.05	2	2472.03	0.0222	1	21	1	50.87	23	31	1.7e-05	METEQPEETFPNTETNGEFGK	-	M	K	R	Oxidation (M); Acetyl (Protein N-term)	2.100000000000000000000.0			spec_id: 1.1.3058.7, sample: 1, period: 1, cycle: 3058, experiment: 7, file_path: D:\Users\massUser\Documents\JobRequest\ResultFiles\20180510\20180510153954130187^10.242.16.21^peio0105@gmail.com\ManualInputFile\171104HKETCTN_SCXF3.wiff, spec_rt: 23.3908, spec_prec: 1237.0321, spec_stage: 2, charge: 2, polarity: +, File: 171104HKETCTN_SCXF3.wiff
F3	8	HNRPK_HUMAN	Heterogeneous nuclear ribonucleoprotein K OS=Homo sapiens GN=HNRNPK PE=1 SV=1	244	51230	8	8	1	1	3257	1338	1	1	1	825.031	2472.07	3	2472.03	0.0443	1	21	1	68.76	24	32	3.6e-07	METEQPEETFPNTETNGEFGK	-	M	K	R	Oxidation (M); Acetyl (Protein N-term)	2.100000000000000000000.0			spec_id: 1.1.3062.7, sample: 1, period: 1, cycle: 3062, experiment: 7, file_path: D:\Users\massUser\Documents\JobRequest\ResultFiles\20180510\20180510153954130187^10.242.16.21^peio0105@gmail.com\ManualInputFile\171104HKETCTN_SCXF3.wiff, spec_rt: 23.4820, spec_prec: 825.0312, spec_stage: 2, charge: 3, polarity: +, File: 171104HKETCTN_SCXF3.wiff
F3	8	HNRPK_HUMAN	Heterogeneous nuclear ribonucleoprotein K OS=Homo sapiens GN=HNRNPK PE=1 SV=1	244	51230	8	8	1	1	3258	1363	1	1	1	825.031	2472.07	3	2472.03	0.0443	1	21	1	59.44	24	32	2.7e-06	METEQPEETFPNTETNGEFGK	-	M	K	R	Oxidation (M); Acetyl (Protein N-term)	2.100000000000000000000.0			spec_id: 1.1.3066.6, sample: 1, period: 1, cycle: 3066, experiment: 6, file_path: D:\Users\massUser\Documents\JobRequest\ResultFiles\20180510\20180510153954130187^10.242.16.21^peio0105@gmail.com\ManualInputFile\171104HKETCTN_SCXF3.wiff, spec_rt: 23.5784, spec_prec: 825.0312, spec_stage: 2, charge: 3, polarity: +, File: 171104HKETCTN_SCXF3.wiff
F3	8	HNRPK_HUMAN	Heterogeneous nuclear ribonucleoprotein K OS=Homo sapiens GN=HNRNPK PE=1 SV=1	244	51230	8	8	1	1	3259	1372	1	1	1	825.031	2472.07	3	2472.03	0.0443	1	21	1	39.36	23	32	0.0002	METEQPEETFPNTETNGEFGK	-	M	K	R	Oxidation (M); Acetyl (Protein N-term)	2.100000000000000000000.0			spec_id: 1.1.3069.3, sample: 1, period: 1, cycle: 3069, experiment: 3, file_path: D:\Users\massUser\Documents\JobRequest\ResultFiles\20180510\20180510153954130187^10.242.16.21^peio0105@gmail.com\ManualInputFile\171104HKETCTN_SCXF3.wiff, spec_rt: 23.6499, spec_prec: 825.0312, spec_stage: 2, charge: 3, polarity: +, File: 171104HKETCTN_SCXF3.wiff
F3	8	HNRPK_HUMAN	Heterogeneous nuclear ribonucleoprotein K OS=Homo sapiens GN=HNRNPK PE=1 SV=1	244	51230	8	8	1	1	3260	1270	1	1	1	825.033	2472.08	3	2472.03	0.0485	1	21	1	52.49	23	32	1.2e-05	METEQPEETFPNTETNGEFGK	-	M	K	R	Oxidation (M); Acetyl (Protein N-term)	2.100000000000000000000.0			spec_id: 1.1.3052.8, sample: 1, period: 1, cycle: 3052, experiment: 8, file_path: D:\Users\massUser\Documents\JobRequest\ResultFiles\20180510\20180510153954130187^10.242.16.21^peio0105@gmail.com\ManualInputFile\171104HKETCTN_SCXF3.wiff, spec_rt: 23.2380, spec_prec: 825.0326, spec_stage: 2, charge: 3, polarity: +, File: 171104HKETCTN_SCXF3.wiff
F3	9	SF01_HUMAN	Splicing factor 1 OS=Homo sapiens GN=SF1 PE=1 SV=4	206	68514	3	3	1	1	2101	1429	1	1	1	716.365	1430.71	2	1430.7	0.0109	2	15	1	96.6	33	39	3.8e-09	ATGANATPLDFPSK	M	A	K	K	Acetyl (Protein N-term)	2.00000000000000.0			spec_id: 1.1.3078.8, sample: 1, period: 1, cycle: 3078, experiment: 8, file_path: D:\Users\massUser\Documents\JobRequest\ResultFiles\20180510\20180510153954130187^10.242.16.21^peio0105@gmail.com\ManualInputFile\171104HKETCTN_SCXF3.wiff, spec_rt: 23.8689, spec_prec: 716.3648, spec_stage: 2, charge: 2, polarity: +, File: 171104HKETCTN_SCXF3.wiff
F3	9	SF01_HUMAN	Splicing factor 1 OS=Homo sapiens GN=SF1 PE=1 SV=4	206	68514	3	3	1	1	2102	1506	1	1	1	716.365	1430.71	2	1430.7	0.0109	2	15	1	108.13	27	39	7.3e-11	ATGANATPLDFPSK	M	A	K	K	Acetyl (Protein N-term)	2.00000000000000.0			spec_id: 1.1.3087.6, sample: 1, period: 1, cycle: 3087, experiment: 6, file_path: D:\Users\massUser\Documents\JobRequest\ResultFiles\20180510\20180510153954130187^10.242.16.21^peio0105@gmail.com\ManualInputFile\171104HKETCTN_SCXF3.wiff, spec_rt: 24.0861, spec_prec: 716.3648, spec_stage: 2, charge: 2, polarity: +, File: 171104HKETCTN_SCXF3.wiff
F3	9	SF01_HUMAN	Splicing factor 1 OS=Homo sapiens GN=SF1 PE=1 SV=4	206	68514	3	3	1	1	2103	1463	1	1	1	477.916	1430.73	3	1430.7	0.022	2	15	1	58.78	26	39	5.2e-06	ATGANATPLDFPSK	M	A	K	K	Acetyl (Protein N-term)	2.00000000000000.0			spec_id: 1.1.3082.2, sample: 1, period: 1, cycle: 3082, experiment: 2, file_path: D:\Users\massUser\Documents\JobRequest\ResultFiles\20180510\20180510153954130187^10.242.16.21^peio0105@gmail.com\ManualInputFile\171104HKETCTN_SCXF3.wiff, spec_rt: 23.9569, spec_prec: 477.9160, spec_stage: 2, charge: 3, polarity: +, File: 171104HKETCTN_SCXF3.wiff
F3	10	SYAC_HUMAN	Alanine--tRNA ligase, cytoplasmic OS=Homo sapiens GN=AARS PE=1 SV=2	205	107484	5	5	3	3	1021	1832	1	1	1	563.256	1124.5	2	1124.49	0.0065	1	10	0	28.51	24	35	0.0032	MDSTLTASEI	-	M	I	R	Oxidation (M); Acetyl (Protein N-term)	2.1000000000.0			spec_id: 1.1.3136.6, sample: 1, period: 1, cycle: 3136, experiment: 6, file_path: D:\Users\massUser\Documents\JobRequest\ResultFiles\20180510\20180510153954130187^10.242.16.21^peio0105@gmail.com\ManualInputFile\171104HKETCTN_SCXF3.wiff, spec_rt: 25.2609, spec_prec: 563.2559, spec_stage: 2, charge: 2, polarity: +, File: 171104HKETCTN_SCXF3.wiff
F3	10	SYAC_HUMAN	Alanine--tRNA ligase, cytoplasmic OS=Homo sapiens GN=AARS PE=1 SV=2	205	107484	5	5	3	3	1517	1554	1	1	1	633.311	1264.61	2	1264.6	0.0106	1	11	1	74.18	31	38	4.5e-07	MDSTLTASEIR	-	M	R	Q	Acetyl (Protein N-term)	2.00000000000.0			spec_id: 1.1.3093.2, sample: 1, period: 1, cycle: 3093, experiment: 2, file_path: D:\Users\massUser\Documents\JobRequest\ResultFiles\20180510\20180510153954130187^10.242.16.21^peio0105@gmail.com\ManualInputFile\171104HKETCTN_SCXF3.wiff, spec_rt: 24.2281, spec_prec: 633.3110, spec_stage: 2, charge: 2, polarity: +, File: 171104HKETCTN_SCXF3.wiff
F3	10	SYAC_HUMAN	Alanine--tRNA ligase, cytoplasmic OS=Homo sapiens GN=AARS PE=1 SV=2	205	107484	5	5	3	3	1518	1529	1	1	1	633.311	1264.61	2	1264.6	0.0106	1	11	1	55.55	25	38	9.3e-06	MDSTLTASEIR	-	M	R	Q	Acetyl (Protein N-term)	2.00000000000.0			spec_id: 1.1.3090.3, sample: 1, period: 1, cycle: 3090, experiment: 3, file_path: D:\Users\massUser\Documents\JobRequest\ResultFiles\20180510\20180510153954130187^10.242.16.21^peio0105@gmail.com\ManualInputFile\171104HKETCTN_SCXF3.wiff, spec_rt: 24.1539, spec_prec: 633.3110, spec_stage: 2, charge: 2, polarity: +, File: 171104HKETCTN_SCXF3.wiff
F3	10	SYAC_HUMAN	Alanine--tRNA ligase, cytoplasmic OS=Homo sapiens GN=AARS PE=1 SV=2	205	107484	5	5	3	3	1559	796	1	1	1	641.309	1280.6	2	1280.59	0.011	1	11	1	83.88	25	37	1.4e-08	MDSTLTASEIR	-	M	R	Q	Oxidation (M); Acetyl (Protein N-term)	2.10000000000.0			spec_id: 1.1.2976.7, sample: 1, period: 1, cycle: 2976, experiment: 7, file_path: D:\Users\massUser\Documents\JobRequest\ResultFiles\20180510\20180510153954130187^10.242.16.21^peio0105@gmail.com\ManualInputFile\171104HKETCTN_SCXF3.wiff, spec_rt: 21.4127, spec_prec: 641.3087, spec_stage: 2, charge: 2, polarity: +, File: 171104HKETCTN_SCXF3.wiff
F3	10	SYAC_HUMAN	Alanine--tRNA ligase, cytoplasmic OS=Homo sapiens GN=AARS PE=1 SV=2	205	107484	5	5	3	3	2022	723	1	1	1	705.342	1408.67	2	1408.65	0.0183	1	12	2	73.74	34	38	1.1e-06	MDSTLTASEIRQ	-	M	Q	R	Oxidation (M); Acetyl (Protein N-term)	2.100000000000.0			spec_id: 1.1.2961.4, sample: 1, period: 1, cycle: 2961, experiment: 4, file_path: D:\Users\massUser\Documents\JobRequest\ResultFiles\20180510\20180510153954130187^10.242.16.21^peio0105@gmail.com\ManualInputFile\171104HKETCTN_SCXF3.wiff, spec_rt: 21.0664, spec_prec: 705.3416, spec_stage: 2, charge: 2, polarity: +, File: 171104HKETCTN_SCXF3.wiff
F3	11	TPD54_HUMAN	Tumor protein D54 OS=Homo sapiens GN=TPD52L2 PE=1 SV=2	204	22281	3	3	2	2	2433	973	1	1	1	767.339	1532.66	2	1532.64	0.0216	1	14	0	40.62	23	33	0.00016	MDSAGQDINLNSPN	-	M	N	K	Oxidation (M); Acetyl (Protein N-term)	2.10000000000000.0			spec_id: 1.1.3009.8, sample: 1, period: 1, cycle: 3009, experiment: 8, file_path: D:\Users\massUser\Documents\JobRequest\ResultFiles\20180510\20180510153954130187^10.242.16.21^peio0105@gmail.com\ManualInputFile\171104HKETCTN_SCXF3.wiff, spec_rt: 22.2102, spec_prec: 767.3387, spec_stage: 2, charge: 2, polarity: +, File: 171104HKETCTN_SCXF3.wiff
F3	11	TPD54_HUMAN	Tumor protein D54 OS=Homo sapiens GN=TPD52L2 PE=1 SV=2	204	22281	3	3	2	2	2669	1056	1	1	1	823.386	1644.76	2	1644.74	0.0159	1	15	1	102.96	27	36	2.2e-10	MDSAGQDINLNSPNK	-	M	K	G	Acetyl (Protein N-term)	2.000000000000000.0			spec_id: 1.1.3020.9, sample: 1, period: 1, cycle: 3020, experiment: 9, file_path: D:\Users\massUser\Documents\JobRequest\ResultFiles\20180510\20180510153954130187^10.242.16.21^peio0105@gmail.com\ManualInputFile\171104HKETCTN_SCXF3.wiff, spec_rt: 22.4787, spec_prec: 823.3859, spec_stage: 2, charge: 2, polarity: +, File: 171104HKETCTN_SCXF3.wiff
F3	11	TPD54_HUMAN	Tumor protein D54 OS=Homo sapiens GN=TPD52L2 PE=1 SV=2	204	22281	3	3	2	2	2687	537	1	1	1	831.383	1660.75	2	1660.74	0.0154	1	15	1	111.42	27	35	3.6e-11	MDSAGQDINLNSPNK	-	M	K	G	Oxidation (M); Acetyl (Protein N-term)	2.100000000000000.0			spec_id: 1.1.2928.3, sample: 1, period: 1, cycle: 2928, experiment: 3, file_path: D:\Users\massUser\Documents\JobRequest\ResultFiles\20180510\20180510153954130187^10.242.16.21^peio0105@gmail.com\ManualInputFile\171104HKETCTN_SCXF3.wiff, spec_rt: 20.3078, spec_prec: 831.3831, spec_stage: 2, charge: 2, polarity: +, File: 171104HKETCTN_SCXF3.wiff
F3	12	HNRH1_HUMAN	Heterogeneous nuclear ribonucleoprotein H OS=Homo sapiens GN=HNRNPH1 PE=1 SV=4	201	49484	7	7	3	3	1483	2934	1	1	1	627.295	1252.58	2	1252.56	0.0111	2	13	0	34.34	28	36	0.0021	MLGTEGGEGFVV	M	M	V	K	Oxidation (M); Acetyl (Protein N-term)	2.100000000000.0			spec_id: 1.1.3324.4, sample: 1, period: 1, cycle: 3324, experiment: 4, file_path: D:\Users\massUser\Documents\JobRequest\ResultFiles\20180510\20180510153954130187^10.242.16.21^peio0105@gmail.com\ManualInputFile\171104HKETCTN_SCXF3.wiff, spec_rt: 29.7510, spec_prec: 627.2951, spec_stage: 2, charge: 2, polarity: +, File: 171104HKETCTN_SCXF3.wiff
F3	12	HNRH1_HUMAN	Heterogeneous nuclear ribonucleoprotein H OS=Homo sapiens GN=HNRNPH1 PE=1 SV=4	201	49484	7	7	3	3	1917	3122	1	1	1	692.816	1383.62	2	1383.61	0.0128	1	13	0	32.02	22	35	0.001	MMLGTEGGEGFVV	-	M	V	K	Oxidation (M); Acetyl (Protein N-term)	2.1000000000000.0			spec_id: 1.1.3411.2, sample: 1, period: 1, cycle: 3411, experiment: 2, file_path: D:\Users\massUser\Documents\JobRequest\ResultFiles\20180510\20180510153954130187^10.242.16.21^peio0105@gmail.com\ManualInputFile\171104HKETCTN_SCXF3.wiff, spec_rt: 31.4724, spec_prec: 692.8162, spec_stage: 2, charge: 2, polarity: +, File: 171104HKETCTN_SCXF3.wiff
F3	12	HNRH1_HUMAN	Heterogeneous nuclear ribonucleoprotein H OS=Homo sapiens GN=HNRNPH1 PE=1 SV=4	201	49484	7	7	3	3	1918	3164	1	1	1	692.818	1383.62	2	1383.61	0.0164	1	13	0	30.35	22	36	0.0014	MMLGTEGGEGFVV	-	M	V	K	Oxidation (M); Acetyl (Protein N-term)	2.0100000000000.0			spec_id: 1.1.3450.2, sample: 1, period: 1, cycle: 3450, experiment: 2, file_path: D:\Users\massUser\Documents\JobRequest\ResultFiles\20180510\20180510153954130187^10.242.16.21^peio0105@gmail.com\ManualInputFile\171104HKETCTN_SCXF3.wiff, spec_rt: 32.0997, spec_prec: 692.8180, spec_stage: 2, charge: 2, polarity: +, File: 171104HKETCTN_SCXF3.wiff
F3	12	HNRH1_HUMAN	Heterogeneous nuclear ribonucleoprotein H OS=Homo sapiens GN=HNRNPH1 PE=1 SV=4	201	49484	7	7	3	3	1987	2782	1	1	1	700.811	1399.61	2	1399.6	0.0075	1	13	0	27.5	22	33	0.0026	MMLGTEGGEGFVV	-	M	V	K	2 Oxidation (M); Acetyl (Protein N-term)	2.1100000000000.0			spec_id: 1.1.3288.4, sample: 1, period: 1, cycle: 3288, experiment: 4, file_path: D:\Users\massUser\Documents\JobRequest\ResultFiles\20180510\20180510153954130187^10.242.16.21^peio0105@gmail.com\ManualInputFile\171104HKETCTN_SCXF3.wiff, spec_rt: 28.9187, spec_prec: 700.8110, spec_stage: 2, charge: 2, polarity: +, File: 171104HKETCTN_SCXF3.wiff
F3	12	HNRH1_HUMAN	Heterogeneous nuclear ribonucleoprotein H OS=Homo sapiens GN=HNRNPH1 PE=1 SV=4	201	49484	7	7	3	3	2310	2688	1	1	1	748.869	1495.72	2	1495.71	0.019	1	14	1	69.88	27	38	5.5e-07	MMLGTEGGEGFVVK	-	M	K	V	Acetyl (Protein N-term)	2.00000000000000.0			spec_id: 1.1.3270.8, sample: 1, period: 1, cycle: 3270, experiment: 8, file_path: D:\Users\massUser\Documents\JobRequest\ResultFiles\20180510\20180510153954130187^10.242.16.21^peio0105@gmail.com\ManualInputFile\171104HKETCTN_SCXF3.wiff, spec_rt: 28.5162, spec_prec: 748.8693, spec_stage: 2, charge: 2, polarity: +, File: 171104HKETCTN_SCXF3.wiff
F3	12	HNRH1_HUMAN	Heterogeneous nuclear ribonucleoprotein H OS=Homo sapiens GN=HNRNPH1 PE=1 SV=4	201	49484	7	7	3	3	2358	2097	1	1	1	756.86	1511.71	2	1511.7	0.0056	1	14	1	58.7	24	37	3.1e-06	MMLGTEGGEGFVVK	-	M	K	V	Oxidation (M); Acetyl (Protein N-term)	2.10000000000000.0			spec_id: 1.1.3164.7, sample: 1, period: 1, cycle: 3164, experiment: 7, file_path: D:\Users\massUser\Documents\JobRequest\ResultFiles\20180510\20180510153954130187^10.242.16.21^peio0105@gmail.com\ManualInputFile\171104HKETCTN_SCXF3.wiff, spec_rt: 25.9512, spec_prec: 756.8601, spec_stage: 2, charge: 2, polarity: +, File: 171104HKETCTN_SCXF3.wiff
F3	12	HNRH1_HUMAN	Heterogeneous nuclear ribonucleoprotein H OS=Homo sapiens GN=HNRNPH1 PE=1 SV=4	201	49484	7	7	3	3	2413	1407	1	1	1	764.859	1527.7	2	1527.69	0.0075	1	14	1	100.08	32	36	1.6e-09	MMLGTEGGEGFVVK	-	M	K	V	2 Oxidation (M); Acetyl (Protein N-term)	2.11000000000000.0			spec_id: 1.1.3074.8, sample: 1, period: 1, cycle: 3074, experiment: 8, file_path: D:\Users\massUser\Documents\JobRequest\ResultFiles\20180510\20180510153954130187^10.242.16.21^peio0105@gmail.com\ManualInputFile\171104HKETCTN_SCXF3.wiff, spec_rt: 23.7723, spec_prec: 764.8585, spec_stage: 2, charge: 2, polarity: +, File: 171104HKETCTN_SCXF3.wiff
F3	13	TRIA1_HUMAN	TP53-regulated inhibitor of apoptosis 1 OS=Homo sapiens GN=TRIAP1 PE=1 SV=1	200	9008	4	4	1	1	1984	432	1	1	1	700.784	1399.55	2	1399.54	0.0119	1	12	1	56.81	24	29	4.7e-06	MNSVGEACTDMK	-	M	K	R	Oxidation (M); Acetyl (Protein N-term)	2.000000000010.0			spec_id: 1.1.2901.9, sample: 1, period: 1, cycle: 2901, experiment: 9, file_path: D:\Users\massUser\Documents\JobRequest\ResultFiles\20180510\20180510153954130187^10.242.16.21^peio0105@gmail.com\ManualInputFile\171104HKETCTN_SCXF3.wiff, spec_rt: 19.7196, spec_prec: 700.7841, spec_stage: 2, charge: 2, polarity: +, File: 171104HKETCTN_SCXF3.wiff
F3	13	TRIA1_HUMAN	TP53-regulated inhibitor of apoptosis 1 OS=Homo sapiens GN=TRIAP1 PE=1 SV=1	200	9008	4	4	1	1	1985	352	1	1	1	700.792	1399.57	2	1399.54	0.0267	1	12	1	34.17	22	31	0.00062	MNSVGEACTDMK	-	M	K	R	Oxidation (M); Acetyl (Protein N-term)	2.100000000000.0			spec_id: 1.1.2879.6, sample: 1, period: 1, cycle: 2879, experiment: 6, file_path: D:\Users\massUser\Documents\JobRequest\ResultFiles\20180510\20180510153954130187^10.242.16.21^peio0105@gmail.com\ManualInputFile\171104HKETCTN_SCXF3.wiff, spec_rt: 19.2463, spec_prec: 700.7915, spec_stage: 2, charge: 2, polarity: +, File: 171104HKETCTN_SCXF3.wiff
F3	13	TRIA1_HUMAN	TP53-regulated inhibitor of apoptosis 1 OS=Homo sapiens GN=TRIAP1 PE=1 SV=1	200	9008	4	4	1	1	1986	337	1	1	1	700.792	1399.57	2	1399.54	0.0267	1	12	1	106.73	27	31	9.8e-11	MNSVGEACTDMK	-	M	K	R	Oxidation (M); Acetyl (Protein N-term)	2.100000000000.0			spec_id: 1.1.2877.5, sample: 1, period: 1, cycle: 2877, experiment: 5, file_path: D:\Users\massUser\Documents\JobRequest\ResultFiles\20180510\20180510153954130187^10.242.16.21^peio0105@gmail.com\ManualInputFile\171104HKETCTN_SCXF3.wiff, spec_rt: 19.2057, spec_prec: 700.7915, spec_stage: 2, charge: 2, polarity: +, File: 171104HKETCTN_SCXF3.wiff
F3	13	TRIA1_HUMAN	TP53-regulated inhibitor of apoptosis 1 OS=Homo sapiens GN=TRIAP1 PE=1 SV=1	200	9008	4	4	1	1	2054	77	1	1	1	708.78	1415.55	2	1415.54	0.0096	1	12	1	77.03		26	7.7e-08	MNSVGEACTDMK	-	M	K	R	2 Oxidation (M); Acetyl (Protein N-term)	2.100000000010.0			spec_id: 1.1.2791.5, sample: 1, period: 1, cycle: 2791, experiment: 5, file_path: D:\Users\massUser\Documents\JobRequest\ResultFiles\20180510\20180510153954130187^10.242.16.21^peio0105@gmail.com\ManualInputFile\171104HKETCTN_SCXF3.wiff, spec_rt: 17.3066, spec_prec: 708.7804, spec_stage: 2, charge: 2, polarity: +, File: 171104HKETCTN_SCXF3.wiff
F3	14	PRS8_HUMAN	26S protease regulatory subunit 8 OS=Homo sapiens GN=PSMC5 PE=1 SV=1	185	45768	3	3	1	1	2558	1617	1	1	1	794.376	1586.74	2	1586.71	0.0249	2	15	1	83.12	30	37	5e-08	ALDGPEQMELEEGK	M	A	K	A	Acetyl (Protein N-term)	2.00000000000000.0			spec_id: 1.1.3108.6, sample: 1, period: 1, cycle: 3108, experiment: 6, file_path: D:\Users\massUser\Documents\JobRequest\ResultFiles\20180510\20180510153954130187^10.242.16.21^peio0105@gmail.com\ManualInputFile\171104HKETCTN_SCXF3.wiff, spec_rt: 24.5957, spec_prec: 794.3764, spec_stage: 2, charge: 2, polarity: +, File: 171104HKETCTN_SCXF3.wiff
F3	14	PRS8_HUMAN	26S protease regulatory subunit 8 OS=Homo sapiens GN=PSMC5 PE=1 SV=1	185	45768	3	3	1	1	2585	1210	1	1	1	802.368	1602.72	2	1602.71	0.0136	2	15	1	79.65	25	35	3.4e-08	ALDGPEQMELEEGK	M	A	K	A	Oxidation (M); Acetyl (Protein N-term)	2.00000001000000.0			spec_id: 1.1.3045.6, sample: 1, period: 1, cycle: 3045, experiment: 6, file_path: D:\Users\massUser\Documents\JobRequest\ResultFiles\20180510\20180510153954130187^10.242.16.21^peio0105@gmail.com\ManualInputFile\171104HKETCTN_SCXF3.wiff, spec_rt: 23.0728, spec_prec: 802.3682, spec_stage: 2, charge: 2, polarity: +, File: 171104HKETCTN_SCXF3.wiff
F3	14	PRS8_HUMAN	26S protease regulatory subunit 8 OS=Homo sapiens GN=PSMC5 PE=1 SV=1	185	45768	3	3	1	1	2586	1183	1	1	1	802.371	1602.73	2	1602.71	0.0202	2	15	1	75.67	25	36	8e-08	ALDGPEQMELEEGK	M	A	K	A	Oxidation (M); Acetyl (Protein N-term)	2.00000001000000.0			spec_id: 1.1.3035.6, sample: 1, period: 1, cycle: 3035, experiment: 6, file_path: D:\Users\massUser\Documents\JobRequest\ResultFiles\20180510\20180510153954130187^10.242.16.21^peio0105@gmail.com\ManualInputFile\171104HKETCTN_SCXF3.wiff, spec_rt: 22.8503, spec_prec: 802.3715, spec_stage: 2, charge: 2, polarity: +, File: 171104HKETCTN_SCXF3.wiff
F3	15	PTBP1_HUMAN	Polypyrimidine tract-binding protein 1 OS=Homo sapiens GN=PTBP1 PE=1 SV=1	182	57357	5	5	2	2	1405	3200	1	1	1	615.313	1228.61	2	1228.6	0.0109	1	12	0	32.34	28	38	0.0033	MDGIVPDIAVGT	-	M	T	K	Acetyl (Protein N-term)	2.000000000000.0			spec_id: 1.1.3477.2, sample: 1, period: 1, cycle: 3477, experiment: 2, file_path: D:\Users\massUser\Documents\JobRequest\ResultFiles\20180510\20180510153954130187^10.242.16.21^peio0105@gmail.com\ManualInputFile\171104HKETCTN_SCXF3.wiff, spec_rt: 32.6490, spec_prec: 615.3132, spec_stage: 2, charge: 2, polarity: +, File: 171104HKETCTN_SCXF3.wiff
F3	15	PTBP1_HUMAN	Polypyrimidine tract-binding protein 1 OS=Homo sapiens GN=PTBP1 PE=1 SV=1	182	57357	5	5	2	2	1826	2524	1	1	1	679.359	1356.7	2	1356.7	0.0065	1	13	1	25.14	22	39	0.0044	MDGIVPDIAVGTK	-	M	K	R	Acetyl (Protein N-term)	2.0000000000000.0			spec_id: 1.1.3245.8, sample: 1, period: 1, cycle: 3245, experiment: 8, file_path: D:\Users\massUser\Documents\JobRequest\ResultFiles\20180510\20180510153954130187^10.242.16.21^peio0105@gmail.com\ManualInputFile\171104HKETCTN_SCXF3.wiff, spec_rt: 27.8986, spec_prec: 679.3585, spec_stage: 2, charge: 2, polarity: +, File: 171104HKETCTN_SCXF3.wiff
F3	15	PTBP1_HUMAN	Polypyrimidine tract-binding protein 1 OS=Homo sapiens GN=PTBP1 PE=1 SV=1	182	57357	5	5	2	2	1827	2666	1	1	1	679.361	1356.71	2	1356.7	0.0121	1	13	1	80.54	25	39	2.8e-08	MDGIVPDIAVGTK	-	M	K	R	Acetyl (Protein N-term)	2.0000000000000.0			spec_id: 1.1.3265.4, sample: 1, period: 1, cycle: 3265, experiment: 4, file_path: D:\Users\massUser\Documents\JobRequest\ResultFiles\20180510\20180510153954130187^10.242.16.21^peio0105@gmail.com\ManualInputFile\171104HKETCTN_SCXF3.wiff, spec_rt: 28.3875, spec_prec: 679.3613, spec_stage: 2, charge: 2, polarity: +, File: 171104HKETCTN_SCXF3.wiff
F3	15	PTBP1_HUMAN	Polypyrimidine tract-binding protein 1 OS=Homo sapiens GN=PTBP1 PE=1 SV=1	182	57357	5	5	2	2	1872	2011	1	1	1	687.359	1372.7	2	1372.69	0.0126	1	13	1	63.74	24	39	1.1e-06	MDGIVPDIAVGTK	-	M	K	R	Oxidation (M); Acetyl (Protein N-term)	2.1000000000000.0			spec_id: 1.1.3154.8, sample: 1, period: 1, cycle: 3154, experiment: 8, file_path: D:\Users\massUser\Documents\JobRequest\ResultFiles\20180510\20180510153954130187^10.242.16.21^peio0105@gmail.com\ManualInputFile\171104HKETCTN_SCXF3.wiff, spec_rt: 25.7062, spec_prec: 687.3590, spec_stage: 2, charge: 2, polarity: +, File: 171104HKETCTN_SCXF3.wiff
F3	15	PTBP1_HUMAN	Polypyrimidine tract-binding protein 1 OS=Homo sapiens GN=PTBP1 PE=1 SV=1	182	57357	5	5	2	2	1873	1929	1	1	1	687.359	1372.7	2	1372.69	0.0126	1	13	1	83.89	30	39	3.8e-08	MDGIVPDIAVGTK	-	M	K	R	Oxidation (M); Acetyl (Protein N-term)	2.1000000000000.0			spec_id: 1.1.3146.5, sample: 1, period: 1, cycle: 3146, experiment: 5, file_path: D:\Users\massUser\Documents\JobRequest\ResultFiles\20180510\20180510153954130187^10.242.16.21^peio0105@gmail.com\ManualInputFile\171104HKETCTN_SCXF3.wiff, spec_rt: 25.5047, spec_prec: 687.3590, spec_stage: 2, charge: 2, polarity: +, File: 171104HKETCTN_SCXF3.wiff
F3	16	IQGA1_HUMAN	Ras GTPase-activating-like protein IQGAP1 OS=Homo sapiens GN=IQGAP1 PE=1 SV=1	175	189761	3	3	2	2	1097	2257	1	1	1	573.274	1144.53	2	1144.52	0.0085	2	13	0	49.22	28	36	6.7e-05	SAADEVDGLGVA	M	S	A	R	Acetyl (Protein N-term)	2.000000000000.0			spec_id: 1.1.3192.7, sample: 1, period: 1, cycle: 3192, experiment: 7, file_path: D:\Users\massUser\Documents\JobRequest\ResultFiles\20180510\20180510153954130187^10.242.16.21^peio0105@gmail.com\ManualInputFile\171104HKETCTN_SCXF3.wiff, spec_rt: 26.6366, spec_prec: 573.2739, spec_stage: 2, charge: 2, polarity: +, File: 171104HKETCTN_SCXF3.wiff
F3	16	IQGA1_HUMAN	Ras GTPase-activating-like protein IQGAP1 OS=Homo sapiens GN=IQGAP1 PE=1 SV=1	175	189761	3	3	2	2	1646	1276	1	1	1	651.322	1300.63	2	1300.63	0.0027	2	14	1	90.75	31	37	1e-08	SAADEVDGLGVAR	M	S	R	P	Acetyl (Protein N-term)	2.0000000000000.0			spec_id: 1.1.3053.5, sample: 1, period: 1, cycle: 3053, experiment: 5, file_path: D:\Users\massUser\Documents\JobRequest\ResultFiles\20180510\20180510153954130187^10.242.16.21^peio0105@gmail.com\ManualInputFile\171104HKETCTN_SCXF3.wiff, spec_rt: 23.2575, spec_prec: 651.3216, spec_stage: 2, charge: 2, polarity: +, File: 171104HKETCTN_SCXF3.wiff
F3	16	IQGA1_HUMAN	Ras GTPase-activating-like protein IQGAP1 OS=Homo sapiens GN=IQGAP1 PE=1 SV=1	175	189761	3	3	2	2	1647	949	1	1	1	651.323	1300.63	2	1300.63	0.0049	2	14	1	95.18	31	42	4e-09	SAADEVDGLGVAR	M	S	R	P	Acetyl (Protein N-term)	2.0000000000000.0			spec_id: 1.1.3003.4, sample: 1, period: 1, cycle: 3003, experiment: 4, file_path: D:\Users\massUser\Documents\JobRequest\ResultFiles\20180510\20180510153954130187^10.242.16.21^peio0105@gmail.com\ManualInputFile\171104HKETCTN_SCXF3.wiff, spec_rt: 22.0669, spec_prec: 651.3227, spec_stage: 2, charge: 0, polarity: +, File: 171104HKETCTN_SCXF3.wiff
F3	17	COF1_HUMAN	Cofilin-1 OS=Homo sapiens GN=CFL1 PE=1 SV=3	174	18719	4	4	3	3	625	2311	1	1	1	508.769	1015.52	2	1015.52	0.005	2	12	0	42.65	31	39	0.00063	ASGVAVSDGVI	M	A	I	K	Acetyl (Protein N-term)	2.00000000000.0			spec_id: 1.1.3204.2, sample: 1, period: 1, cycle: 3204, experiment: 2, file_path: D:\Users\massUser\Documents\JobRequest\ResultFiles\20180510\20180510153954130187^10.242.16.21^peio0105@gmail.com\ManualInputFile\171104HKETCTN_SCXF3.wiff, spec_rt: 26.9196, spec_prec: 508.7691, spec_stage: 2, charge: 2, polarity: +, File: 171104HKETCTN_SCXF3.wiff
F3	17	COF1_HUMAN	Cofilin-1 OS=Homo sapiens GN=CFL1 PE=1 SV=3	174	18719	4	4	3	3	1095	892	1	1	1	572.817	1143.62	2	1143.61	0.0055	2	13	1	83.29		39	3.7e-07	ASGVAVSDGVIK	M	A	K	V	Acetyl (Protein N-term)	2.000000000000.0			spec_id: 1.1.2990.3, sample: 1, period: 1, cycle: 2990, experiment: 3, file_path: D:\Users\massUser\Documents\JobRequest\ResultFiles\20180510\20180510153954130187^10.242.16.21^peio0105@gmail.com\ManualInputFile\171104HKETCTN_SCXF3.wiff, spec_rt: 21.7472, spec_prec: 572.8168, spec_stage: 2, charge: 2, polarity: +, File: 171104HKETCTN_SCXF3.wiff
F3	17	COF1_HUMAN	Cofilin-1 OS=Homo sapiens GN=CFL1 PE=1 SV=3	174	18719	4	4	3	3	1096	978	1	1	1	572.82	1143.63	2	1143.61	0.0117	2	13	1	83.22	38	39	2.7e-07	ASGVAVSDGVIK	M	A	K	V	Acetyl (Protein N-term)	2.000000000000.0			spec_id: 1.1.3010.3, sample: 1, period: 1, cycle: 3010, experiment: 3, file_path: D:\Users\massUser\Documents\JobRequest\ResultFiles\20180510\20180510153954130187^10.242.16.21^peio0105@gmail.com\ManualInputFile\171104HKETCTN_SCXF3.wiff, spec_rt: 22.2258, spec_prec: 572.8199, spec_stage: 2, charge: 2, polarity: +, File: 171104HKETCTN_SCXF3.wiff
F3	17	COF1_HUMAN	Cofilin-1 OS=Homo sapiens GN=CFL1 PE=1 SV=3	174	18719	4	4	3	3	2901	2642	1	1	1	883.943	1765.87	2	1765.86	0.0168	2	18	2	72.84	36	38	1.9e-06	ASGVAVSDGVIKVFNDM	M	A	M	K	Oxidation (M); Acetyl (Protein N-term)	2.00000000000000001.0			spec_id: 1.1.3261.9, sample: 1, period: 1, cycle: 3261, experiment: 9, file_path: D:\Users\massUser\Documents\JobRequest\ResultFiles\20180510\20180510153954130187^10.242.16.21^peio0105@gmail.com\ManualInputFile\171104HKETCTN_SCXF3.wiff, spec_rt: 28.2996, spec_prec: 883.9435, spec_stage: 2, charge: 2, polarity: +, File: 171104HKETCTN_SCXF3.wiff
F3	18	RBX1_HUMAN	E3 ubiquitin-protein ligase RBX1 OS=Homo sapiens GN=RBX1 PE=1 SV=1	173	12722	4	4	2	2	2511	1128	1	1	1	782.343	1562.67	2	1562.65	0.0196	2	18	0	28.01	22	33	0.0024	AAAMDVDTPSGTNSGAG	M	A	G	K	Acetyl (Protein N-term)	2.00000000000000000.0			spec_id: 1.1.3028.10, sample: 1, period: 1, cycle: 3028, experiment: 10, file_path: D:\Users\massUser\Documents\JobRequest\ResultFiles\20180510\20180510153954130187^10.242.16.21^peio0105@gmail.com\ManualInputFile\171104HKETCTN_SCXF3.wiff, spec_rt: 22.6772, spec_prec: 782.3430, spec_stage: 2, charge: 2, polarity: +, File: 171104HKETCTN_SCXF3.wiff
F3	18	RBX1_HUMAN	E3 ubiquitin-protein ligase RBX1 OS=Homo sapiens GN=RBX1 PE=1 SV=1	173	12722	4	4	2	2	2545	371	1	1	1	790.336	1578.66	2	1578.65	0.0109	2	18	0	40.06	27	32	0.00051	AAAMDVDTPSGTNSGAG	M	A	G	K	Oxidation (M); Acetyl (Protein N-term)	2.00010000000000000.0			spec_id: 1.1.2885.3, sample: 1, period: 1, cycle: 2885, experiment: 3, file_path: D:\Users\massUser\Documents\JobRequest\ResultFiles\20180510\20180510153954130187^10.242.16.21^peio0105@gmail.com\ManualInputFile\171104HKETCTN_SCXF3.wiff, spec_rt: 19.3788, spec_prec: 790.3361, spec_stage: 2, charge: 2, polarity: +, File: 171104HKETCTN_SCXF3.wiff
F3	18	RBX1_HUMAN	E3 ubiquitin-protein ligase RBX1 OS=Homo sapiens GN=RBX1 PE=1 SV=1	173	12722	4	4	2	2	2733	600	1	1	1	846.383	1690.75	2	1690.75	0.004	2	19	1	98.88	31	35	1.6e-09	AAAMDVDTPSGTNSGAGK	M	A	K	K	Acetyl (Protein N-term)	2.000000000000000000.0			spec_id: 1.1.2942.6, sample: 1, period: 1, cycle: 2942, experiment: 6, file_path: D:\Users\massUser\Documents\JobRequest\ResultFiles\20180510\20180510153954130187^10.242.16.21^peio0105@gmail.com\ManualInputFile\171104HKETCTN_SCXF3.wiff, spec_rt: 20.6348, spec_prec: 846.3827, spec_stage: 2, charge: 2, polarity: +, File: 171104HKETCTN_SCXF3.wiff
F3	18	RBX1_HUMAN	E3 ubiquitin-protein ligase RBX1 OS=Homo sapiens GN=RBX1 PE=1 SV=1	173	12722	4	4	2	2	2774	174	1	1	1	854.386	1706.76	2	1706.74	0.0153	2	19	1	85.11	26	36	1.1e-08	AAAMDVDTPSGTNSGAGK	M	A	K	K	Oxidation (M); Acetyl (Protein N-term)	2.000100000000000000.0			spec_id: 1.1.2834.4, sample: 1, period: 1, cycle: 2834, experiment: 4, file_path: D:\Users\massUser\Documents\JobRequest\ResultFiles\20180510\20180510153954130187^10.242.16.21^peio0105@gmail.com\ManualInputFile\171104HKETCTN_SCXF3.wiff, spec_rt: 18.1677, spec_prec: 854.3858, spec_stage: 2, charge: 2, polarity: +, File: 171104HKETCTN_SCXF3.wiff
F3	19	TCPA_HUMAN	T-complex protein 1 subunit alpha OS=Homo sapiens GN=TCP1 PE=1 SV=1	169	60819	7	7	2	2	887	3280	1	1	1	547.251	1092.49	2	1092.48	0.0079	1	10	0	43.33	23	35	8.6e-05	MEGPLSVFGD	-	M	D	R	Acetyl (Protein N-term)	2.0000000000.0			spec_id: 1.1.3713.2, sample: 1, period: 1, cycle: 3713, experiment: 2, file_path: D:\Users\massUser\Documents\JobRequest\ResultFiles\20180510\20180510153954130187^10.242.16.21^peio0105@gmail.com\ManualInputFile\171104HKETCTN_SCXF3.wiff, spec_rt: 35.2487, spec_prec: 547.2511, spec_stage: 2, charge: 2, polarity: +, File: 171104HKETCTN_SCXF3.wiff
F3	19	TCPA_HUMAN	T-complex protein 1 subunit alpha OS=Homo sapiens GN=TCP1 PE=1 SV=1	169	60819	7	7	2	2	888	3274	1	1	1	547.251	1092.49	2	1092.48	0.0083	1	10	0	53.88	23	35	8.9e-06	MEGPLSVFGD	-	M	D	R	Acetyl (Protein N-term)	2.0000000000.0			spec_id: 1.1.3694.2, sample: 1, period: 1, cycle: 3694, experiment: 2, file_path: D:\Users\massUser\Documents\JobRequest\ResultFiles\20180510\20180510153954130187^10.242.16.21^peio0105@gmail.com\ManualInputFile\171104HKETCTN_SCXF3.wiff, spec_rt: 35.0307, spec_prec: 547.2513, spec_stage: 2, charge: 2, polarity: +, File: 171104HKETCTN_SCXF3.wiff
F3	19	TCPA_HUMAN	T-complex protein 1 subunit alpha OS=Homo sapiens GN=TCP1 PE=1 SV=1	169	60819	7	7	2	2	945	3147	1	1	1	555.25	1108.49	2	1108.47	0.0112	1	10	0	40.72	30	35	0.00091	MEGPLSVFGD	-	M	D	R	Oxidation (M); Acetyl (Protein N-term)	2.1000000000.0			spec_id: 1.1.3428.2, sample: 1, period: 1, cycle: 3428, experiment: 2, file_path: D:\Users\massUser\Documents\JobRequest\ResultFiles\20180510\20180510153954130187^10.242.16.21^peio0105@gmail.com\ManualInputFile\171104HKETCTN_SCXF3.wiff, spec_rt: 31.8317, spec_prec: 555.2502, spec_stage: 2, charge: 2, polarity: +, File: 171104HKETCTN_SCXF3.wiff
F3	19	TCPA_HUMAN	T-complex protein 1 subunit alpha OS=Homo sapiens GN=TCP1 PE=1 SV=1	169	60819	7	7	2	2	946	3159	1	1	1	555.25	1108.49	2	1108.47	0.0116	1	10	0	46.66	29	35	0.00015	MEGPLSVFGD	-	M	D	R	Oxidation (M); Acetyl (Protein N-term)	2.1000000000.0			spec_id: 1.1.3448.3, sample: 1, period: 1, cycle: 3448, experiment: 3, file_path: D:\Users\massUser\Documents\JobRequest\ResultFiles\20180510\20180510153954130187^10.242.16.21^peio0105@gmail.com\ManualInputFile\171104HKETCTN_SCXF3.wiff, spec_rt: 32.0530, spec_prec: 555.2504, spec_stage: 2, charge: 2, polarity: +, File: 171104HKETCTN_SCXF3.wiff
F3	19	TCPA_HUMAN	T-complex protein 1 subunit alpha OS=Homo sapiens GN=TCP1 PE=1 SV=1	169	60819	7	7	2	2	947	3179	1	1	1	555.252	1108.49	2	1108.47	0.0144	1	10	0	41.86	34	35	0.0018	MEGPLSVFGD	-	M	D	R	Oxidation (M); Acetyl (Protein N-term)	2.1000000000.0			spec_id: 1.1.3459.2, sample: 1, period: 1, cycle: 3459, experiment: 2, file_path: D:\Users\massUser\Documents\JobRequest\ResultFiles\20180510\20180510153954130187^10.242.16.21^peio0105@gmail.com\ManualInputFile\171104HKETCTN_SCXF3.wiff, spec_rt: 32.2912, spec_prec: 555.2518, spec_stage: 2, charge: 2, polarity: +, File: 171104HKETCTN_SCXF3.wiff
F3	19	TCPA_HUMAN	T-complex protein 1 subunit alpha OS=Homo sapiens GN=TCP1 PE=1 SV=1	169	60819	7	7	2	2	948	3133	1	1	1	555.252	1108.49	2	1108.47	0.0146	1	10	0	39.57	35	35	0.0035	MEGPLSVFGD	-	M	D	R	Oxidation (M); Acetyl (Protein N-term)	2.1000000000.0			spec_id: 1.1.3417.2, sample: 1, period: 1, cycle: 3417, experiment: 2, file_path: D:\Users\massUser\Documents\JobRequest\ResultFiles\20180510\20180510153954130187^10.242.16.21^peio0105@gmail.com\ManualInputFile\171104HKETCTN_SCXF3.wiff, spec_rt: 31.6174, spec_prec: 555.2519, spec_stage: 2, charge: 2, polarity: +, File: 171104HKETCTN_SCXF3.wiff
F3	19	TCPA_HUMAN	T-complex protein 1 subunit alpha OS=Homo sapiens GN=TCP1 PE=1 SV=1	169	60819	7	7	2	2	1516	2458	1	1	1	633.304	1264.59	2	1264.58	0.0179	1	11	1	73.5	25	37	1.4e-07	MEGPLSVFGDR	-	M	R	S	Oxidation (M); Acetyl (Protein N-term)	2.10000000000.0			spec_id: 1.1.3236.3, sample: 1, period: 1, cycle: 3236, experiment: 3, file_path: D:\Users\massUser\Documents\JobRequest\ResultFiles\20180510\20180510153954130187^10.242.16.21^peio0105@gmail.com\ManualInputFile\171104HKETCTN_SCXF3.wiff, spec_rt: 27.6786, spec_prec: 633.3041, spec_stage: 2, charge: 2, polarity: +, File: 171104HKETCTN_SCXF3.wiff
F3	20	THIC_HUMAN	Acetyl-CoA acetyltransferase, cytosolic OS=Homo sapiens GN=ACAT2 PE=1 SV=2	165	41838	4	4	2	2	1868	2793	1	1	1	686.847	1371.68	2	1371.67	0.0088	1	14	0	31.28	22	38	0.0012	MNAGSDPVVIVSAA	-	M	A	R	Acetyl (Protein N-term)	2.00000000000000.0			spec_id: 1.1.3291.3, sample: 1, period: 1, cycle: 3291, experiment: 3, file_path: D:\Users\massUser\Documents\JobRequest\ResultFiles\20180510\20180510153954130187^10.242.16.21^peio0105@gmail.com\ManualInputFile\171104HKETCTN_SCXF3.wiff, spec_rt: 28.9905, spec_prec: 686.8469, spec_stage: 2, charge: 2, polarity: +, File: 171104HKETCTN_SCXF3.wiff
F3	20	THIC_HUMAN	Acetyl-CoA acetyltransferase, cytosolic OS=Homo sapiens GN=ACAT2 PE=1 SV=2	165	41838	4	4	2	2	1930	2238	1	1	1	694.843	1387.67	2	1387.67	0.0067	1	14	0	39.98	23	38	0.00021	MNAGSDPVVIVSAA	-	M	A	R	Oxidation (M); Acetyl (Protein N-term)	2.10000000000000.0			spec_id: 1.1.3189.6, sample: 1, period: 1, cycle: 3189, experiment: 6, file_path: D:\Users\massUser\Documents\JobRequest\ResultFiles\20180510\20180510153954130187^10.242.16.21^peio0105@gmail.com\ManualInputFile\171104HKETCTN_SCXF3.wiff, spec_rt: 26.5606, spec_prec: 694.8433, spec_stage: 2, charge: 2, polarity: +, File: 171104HKETCTN_SCXF3.wiff
F3	20	THIC_HUMAN	Acetyl-CoA acetyltransferase, cytosolic OS=Homo sapiens GN=ACAT2 PE=1 SV=2	165	41838	4	4	2	2	2415	2039	1	1	1	764.899	1527.78	2	1527.77	0.0111	1	15	1	81.04	29	39	5.9e-08	MNAGSDPVVIVSAAR	-	M	R	T	Acetyl (Protein N-term)	2.000000000000000.0			spec_id: 1.1.3157.6, sample: 1, period: 1, cycle: 3157, experiment: 6, file_path: D:\Users\massUser\Documents\JobRequest\ResultFiles\20180510\20180510153954130187^10.242.16.21^peio0105@gmail.com\ManualInputFile\171104HKETCTN_SCXF3.wiff, spec_rt: 25.7765, spec_prec: 764.8986, spec_stage: 2, charge: 2, polarity: +, File: 171104HKETCTN_SCXF3.wiff
F3	20	THIC_HUMAN	Acetyl-CoA acetyltransferase, cytosolic OS=Homo sapiens GN=ACAT2 PE=1 SV=2	165	41838	4	4	2	2	2461	1381	1	1	1	772.902	1543.79	2	1543.77	0.0222	1	15	1	94.24	35	39	1.1e-08	MNAGSDPVVIVSAAR	-	M	R	T	Oxidation (M); Acetyl (Protein N-term)	2.100000000000000.0			spec_id: 1.1.3071.6, sample: 1, period: 1, cycle: 3071, experiment: 6, file_path: D:\Users\massUser\Documents\JobRequest\ResultFiles\20180510\20180510153954130187^10.242.16.21^peio0105@gmail.com\ManualInputFile\171104HKETCTN_SCXF3.wiff, spec_rt: 23.6966, spec_prec: 772.9016, spec_stage: 2, charge: 2, polarity: +, File: 171104HKETCTN_SCXF3.wiff
F3	21	H13_HUMAN	Histone H1.3 OS=Homo sapiens GN=HIST1H1D PE=1 SV=2	159	22336	4	4	2	2	2338	2298	1	1	1	753.897	1505.78	2	1505.76	0.0187	2	16	0	41.07	23	39	0.00014	SETAPLAPTIPAPAE	M	S	E	K	Acetyl (Protein N-term)	2.000000000000000.0			spec_id: 1.1.3199.6, sample: 1, period: 1, cycle: 3199, experiment: 6, file_path: D:\Users\massUser\Documents\JobRequest\ResultFiles\20180510\20180510153954130187^10.242.16.21^peio0105@gmail.com\ManualInputFile\171104HKETCTN_SCXF3.wiff, spec_rt: 26.8131, spec_prec: 753.8973, spec_stage: 2, charge: 2, polarity: +, File: 171104HKETCTN_SCXF3.wiff
F3	21	H13_HUMAN	Histone H1.3 OS=Homo sapiens GN=HIST1H1D PE=1 SV=2	159	22336	4	4	2	2	2339	2334	1	1	1	753.897	1505.78	2	1505.76	0.0187	2	16	0	56.77	24	39	4.8e-06	SETAPLAPTIPAPAE	M	S	E	K	Acetyl (Protein N-term)	2.000000000000000.0			spec_id: 1.1.3208.5, sample: 1, period: 1, cycle: 3208, experiment: 5, file_path: D:\Users\massUser\Documents\JobRequest\ResultFiles\20180510\20180510153954130187^10.242.16.21^peio0105@gmail.com\ManualInputFile\171104HKETCTN_SCXF3.wiff, spec_rt: 27.0188, spec_prec: 753.8973, spec_stage: 2, charge: 2, polarity: +, File: 171104HKETCTN_SCXF3.wiff
F3	21	H13_HUMAN	Histone H1.3 OS=Homo sapiens GN=HIST1H1D PE=1 SV=2	159	22336	4	4	2	2	2656	1383	1	1	1	817.945	1633.87	2	1633.86	0.0186	2	17	1	59.03	25	37	3.9e-06	SETAPLAPTIPAPAEK	M	S	K	T	Acetyl (Protein N-term)	2.0000000000000000.0			spec_id: 1.1.3071.8, sample: 1, period: 1, cycle: 3071, experiment: 8, file_path: D:\Users\massUser\Documents\JobRequest\ResultFiles\20180510\20180510153954130187^10.242.16.21^peio0105@gmail.com\ManualInputFile\171104HKETCTN_SCXF3.wiff, spec_rt: 23.7016, spec_prec: 817.9447, spec_stage: 2, charge: 2, polarity: +, File: 171104HKETCTN_SCXF3.wiff
F3	21	H13_HUMAN	Histone H1.3 OS=Homo sapiens GN=HIST1H1D PE=1 SV=2	159	22336	4	4	2	2	2657	1449	1	1	1	817.945	1633.87	2	1633.86	0.0186	2	17	1	75.31	25	37	8.7e-08	SETAPLAPTIPAPAEK	M	S	K	T	Acetyl (Protein N-term)	2.0000000000000000.0			spec_id: 1.1.3080.8, sample: 1, period: 1, cycle: 3080, experiment: 8, file_path: D:\Users\massUser\Documents\JobRequest\ResultFiles\20180510\20180510153954130187^10.242.16.21^peio0105@gmail.com\ManualInputFile\171104HKETCTN_SCXF3.wiff, spec_rt: 23.9181, spec_prec: 817.9447, spec_stage: 2, charge: 2, polarity: +, File: 171104HKETCTN_SCXF3.wiff
F3	22	SPEE_HUMAN	Spermidine synthase OS=Homo sapiens GN=SRM PE=1 SV=1	158	34373	2	2	1	1	2658	1146	1	1	1	818.398	1634.78	2	1634.77	0.0082	1	17	1	89.51	30	38	1.1e-08	MEPGPDGPAASGPAAIR	-	M	R	E	Acetyl (Protein N-term)	2.00000000000000000.0			spec_id: 1.1.3030.8, sample: 1, period: 1, cycle: 3030, experiment: 8, file_path: D:\Users\massUser\Documents\JobRequest\ResultFiles\20180510\20180510153954130187^10.242.16.21^peio0105@gmail.com\ManualInputFile\171104HKETCTN_SCXF3.wiff, spec_rt: 22.7280, spec_prec: 818.3975, spec_stage: 2, charge: 2, polarity: +, File: 171104HKETCTN_SCXF3.wiff
F3	22	SPEE_HUMAN	Spermidine synthase OS=Homo sapiens GN=SRM PE=1 SV=1	158	34373	2	2	1	1	2676	633	1	1	1	826.399	1650.78	2	1650.77	0.0173	1	17	1	98.02	29	38	1.1e-09	MEPGPDGPAASGPAAIR	-	M	R	E	Oxidation (M); Acetyl (Protein N-term)	2.10000000000000000.0			spec_id: 1.1.2949.9, sample: 1, period: 1, cycle: 2949, experiment: 9, file_path: D:\Users\massUser\Documents\JobRequest\ResultFiles\20180510\20180510153954130187^10.242.16.21^peio0105@gmail.com\ManualInputFile\171104HKETCTN_SCXF3.wiff, spec_rt: 20.7809, spec_prec: 826.3995, spec_stage: 2, charge: 2, polarity: +, File: 171104HKETCTN_SCXF3.wiff
F3	23	MK01_HUMAN	Mitogen-activated protein kinase 1 OS=Homo sapiens GN=MAPK1 PE=1 SV=3	150	41762	3	3	2	2	1035	1883	1	1	1	564.773	1127.53	2	1127.53	0.0042	2	14	0	55.98	24	37	5.6e-06	AAAAAAGAGPEMV	M	A	V	R	Acetyl (Protein N-term)	2.0000000000000.0			spec_id: 1.1.3141.7, sample: 1, period: 1, cycle: 3141, experiment: 7, file_path: D:\Users\massUser\Documents\JobRequest\ResultFiles\20180510\20180510153954130187^10.242.16.21^peio0105@gmail.com\ManualInputFile\171104HKETCTN_SCXF3.wiff, spec_rt: 25.3849, spec_prec: 564.7734, spec_stage: 2, charge: 2, polarity: +, File: 171104HKETCTN_SCXF3.wiff
F3	23	MK01_HUMAN	Mitogen-activated protein kinase 1 OS=Homo sapiens GN=MAPK1 PE=1 SV=3	150	41762	3	3	2	2	1574	914	1	1	1	642.824	1283.63	2	1283.63	0.0053	2	15	1	83.54	31	38	5e-08	AAAAAAGAGPEMVR	M	A	R	G	Acetyl (Protein N-term)	2.00000000000000.0			spec_id: 1.1.2995.2, sample: 1, period: 1, cycle: 2995, experiment: 2, file_path: D:\Users\massUser\Documents\JobRequest\ResultFiles\20180510\20180510153954130187^10.242.16.21^peio0105@gmail.com\ManualInputFile\171104HKETCTN_SCXF3.wiff, spec_rt: 21.8725, spec_prec: 642.8245, spec_stage: 2, charge: 2, polarity: +, File: 171104HKETCTN_SCXF3.wiff
F3	23	MK01_HUMAN	Mitogen-activated protein kinase 1 OS=Homo sapiens GN=MAPK1 PE=1 SV=3	150	41762	3	3	2	2	1642	431	1	1	1	650.822	1299.63	2	1299.62	0.0063	2	15	1	62.9	24	37	1.3e-06	AAAAAAGAGPEMVR	M	A	R	G	Oxidation (M); Acetyl (Protein N-term)	2.00000000000100.0			spec_id: 1.1.2901.8, sample: 1, period: 1, cycle: 2901, experiment: 8, file_path: D:\Users\massUser\Documents\JobRequest\ResultFiles\20180510\20180510153954130187^10.242.16.21^peio0105@gmail.com\ManualInputFile\171104HKETCTN_SCXF3.wiff, spec_rt: 19.7180, spec_prec: 650.8225, spec_stage: 2, charge: 2, polarity: +, File: 171104HKETCTN_SCXF3.wiff
F3	24	GTF2I_HUMAN	General transcription factor II-I OS=Homo sapiens GN=GTF2I PE=1 SV=2	149	112859	3	3	2	2	3083	1638	1	1	1	983.935	1965.86	2	1965.84	0.0198	2	19	0	23.39	22	33	0.0064	AQVAMSTLPVEDEESSES	M	A	S	R	Oxidation (M); Acetyl (Protein N-term)	2.000010000000000000.0			spec_id: 1.1.3110.11, sample: 1, period: 1, cycle: 3110, experiment: 11, file_path: D:\Users\massUser\Documents\JobRequest\ResultFiles\20180510\20180510153954130187^10.242.16.21^peio0105@gmail.com\ManualInputFile\171104HKETCTN_SCXF3.wiff, spec_rt: 24.6514, spec_prec: 983.9352, spec_stage: 2, charge: 2, polarity: +, File: 171104HKETCTN_SCXF3.wiff
F3	24	GTF2I_HUMAN	General transcription factor II-I OS=Homo sapiens GN=GTF2I PE=1 SV=2	149	112859	3	3	2	2	3145	1923	1	1	1	702.999	2105.97	3	2105.94	0.0317	2	20	1	87.41	29	36	1.6e-08	AQVAMSTLPVEDEESSESR	M	A	R	M	Acetyl (Protein N-term)	2.0000000000000000000.0			spec_id: 1.1.3145.9, sample: 1, period: 1, cycle: 3145, experiment: 9, file_path: D:\Users\massUser\Documents\JobRequest\ResultFiles\20180510\20180510153954130187^10.242.16.21^peio0105@gmail.com\ManualInputFile\171104HKETCTN_SCXF3.wiff, spec_rt: 25.4869, spec_prec: 702.9986, spec_stage: 2, charge: 3, polarity: +, File: 171104HKETCTN_SCXF3.wiff
F3	24	GTF2I_HUMAN	General transcription factor II-I OS=Homo sapiens GN=GTF2I PE=1 SV=2	149	112859	3	3	2	2	3153	1177	1	1	1	708.333	2121.98	3	2121.94	0.0409	2	20	1	89.41	26	36	4.1e-09	AQVAMSTLPVEDEESSESR	M	A	R	M	Oxidation (M); Acetyl (Protein N-term)	2.0000100000000000000.0			spec_id: 1.1.3034.8, sample: 1, period: 1, cycle: 3034, experiment: 8, file_path: D:\Users\massUser\Documents\JobRequest\ResultFiles\20180510\20180510153954130187^10.242.16.21^peio0105@gmail.com\ManualInputFile\171104HKETCTN_SCXF3.wiff, spec_rt: 22.8227, spec_prec: 708.3333, spec_stage: 2, charge: 3, polarity: +, File: 171104HKETCTN_SCXF3.wiff
F3	25	A7L3B_HUMAN	Putative ataxin-7-like protein 3B OS=Homo sapiens GN=ATXN7L3B PE=3 SV=2	148	11049	4	4	2	2	1943	3126	1	1	1	696.33	1390.65	2	1390.63	0.0173	1	12	0	43.37	24	37	0.00011	MEEISLANLDTN	-	M	N	K	Acetyl (Protein N-term)	2.000000000000.0			spec_id: 1.1.3413.2, sample: 1, period: 1, cycle: 3413, experiment: 2, file_path: D:\Users\massUser\Documents\JobRequest\ResultFiles\20180510\20180510153954130187^10.242.16.21^peio0105@gmail.com\ManualInputFile\171104HKETCTN_SCXF3.wiff, spec_rt: 31.5170, spec_prec: 696.3302, spec_stage: 2, charge: 2, polarity: +, File: 171104HKETCTN_SCXF3.wiff
F3	25	A7L3B_HUMAN	Putative ataxin-7-like protein 3B OS=Homo sapiens GN=ATXN7L3B PE=3 SV=2	148	11049	4	4	2	2	2016	2640	1	1	1	704.328	1406.64	2	1406.62	0.0178	1	12	0	35.76	22	36	0.00044	MEEISLANLDTN	-	M	N	K	Oxidation (M); Acetyl (Protein N-term)	2.100000000000.0			spec_id: 1.1.3261.7, sample: 1, period: 1, cycle: 3261, experiment: 7, file_path: D:\Users\massUser\Documents\JobRequest\ResultFiles\20180510\20180510153954130187^10.242.16.21^peio0105@gmail.com\ManualInputFile\171104HKETCTN_SCXF3.wiff, spec_rt: 28.2929, spec_prec: 704.3279, spec_stage: 2, charge: 2, polarity: +, File: 171104HKETCTN_SCXF3.wiff
F3	25	A7L3B_HUMAN	Putative ataxin-7-like protein 3B OS=Homo sapiens GN=ATXN7L3B PE=3 SV=2	148	11049	4	4	2	2	2377	2568	1	1	1	760.377	1518.74	2	1518.72	0.0153	1	13	1	78.47	27	38	6.9e-08	MEEISLANLDTNK	-	M	K	L	Acetyl (Protein N-term)	2.0000000000000.0			spec_id: 1.1.3251.6, sample: 1, period: 1, cycle: 3251, experiment: 6, file_path: D:\Users\massUser\Documents\JobRequest\ResultFiles\20180510\20180510153954130187^10.242.16.21^peio0105@gmail.com\ManualInputFile\171104HKETCTN_SCXF3.wiff, spec_rt: 28.0497, spec_prec: 760.3767, spec_stage: 2, charge: 2, polarity: +, File: 171104HKETCTN_SCXF3.wiff
F3	25	A7L3B_HUMAN	Putative ataxin-7-like protein 3B OS=Homo sapiens GN=ATXN7L3B PE=3 SV=2	148	11049	4	4	2	2	2441	1913	1	1	1	768.379	1534.74	2	1534.72	0.0252	1	13	1	69.24	32	38	1.8e-06	MEEISLANLDTNK	-	M	K	L	Oxidation (M); Acetyl (Protein N-term)	2.1000000000000.0			spec_id: 1.1.3144.9, sample: 1, period: 1, cycle: 3144, experiment: 9, file_path: D:\Users\massUser\Documents\JobRequest\ResultFiles\20180510\20180510153954130187^10.242.16.21^peio0105@gmail.com\ManualInputFile\171104HKETCTN_SCXF3.wiff, spec_rt: 25.4620, spec_prec: 768.3791, spec_stage: 2, charge: 2, polarity: +, File: 171104HKETCTN_SCXF3.wiff
F3	26	CD003_HUMAN	Uncharacterized protein C4orf3 OS=Homo sapiens GN=C4orf3 PE=1 SV=2	145	7599	5	5	3	3	664	1908	1	1	1	516.229	1030.44	2	1030.43	0.0147	1	10	0	28.64	22	32	0.0021	MEVDAPGVDG	-	M	G	R	Acetyl (Protein N-term)	2.0000000000.0			spec_id: 1.1.3144.4, sample: 1, period: 1, cycle: 3144, experiment: 4, file_path: D:\Users\massUser\Documents\JobRequest\ResultFiles\20180510\20180510153954130187^10.242.16.21^peio0105@gmail.com\ManualInputFile\171104HKETCTN_SCXF3.wiff, spec_rt: 25.4537, spec_prec: 516.2285, spec_stage: 2, charge: 2, polarity: +, File: 171104HKETCTN_SCXF3.wiff
F3	26	CD003_HUMAN	Uncharacterized protein C4orf3 OS=Homo sapiens GN=C4orf3 PE=1 SV=2	145	7599	5	5	3	3	725	778	1	1	1	524.226	1046.44	2	1046.42	0.0138	1	10	0	54.22	23	31	8.2e-06	MEVDAPGVDG	-	M	G	R	Oxidation (M); Acetyl (Protein N-term)	2.1000000000.0			spec_id: 1.1.2973.2, sample: 1, period: 1, cycle: 2973, experiment: 2, file_path: D:\Users\massUser\Documents\JobRequest\ResultFiles\20180510\20180510153954130187^10.242.16.21^peio0105@gmail.com\ManualInputFile\171104HKETCTN_SCXF3.wiff, spec_rt: 21.3341, spec_prec: 524.2255, spec_stage: 2, charge: 2, polarity: +, File: 171104HKETCTN_SCXF3.wiff
F3	26	CD003_HUMAN	Uncharacterized protein C4orf3 OS=Homo sapiens GN=C4orf3 PE=1 SV=2	145	7599	5	5	3	3	1236	1126	1	1	1	594.273	1186.53	2	1186.53	0.0024	1	11	1	53.29	23	35	1e-05	MEVDAPGVDGR	-	M	R	D	Acetyl (Protein N-term)	2.00000000000.0			spec_id: 1.1.3028.8, sample: 1, period: 1, cycle: 3028, experiment: 8, file_path: D:\Users\massUser\Documents\JobRequest\ResultFiles\20180510\20180510153954130187^10.242.16.21^peio0105@gmail.com\ManualInputFile\171104HKETCTN_SCXF3.wiff, spec_rt: 22.6738, spec_prec: 594.2729, spec_stage: 2, charge: 2, polarity: +, File: 171104HKETCTN_SCXF3.wiff
F3	26	CD003_HUMAN	Uncharacterized protein C4orf3 OS=Homo sapiens GN=C4orf3 PE=1 SV=2	145	7599	5	5	3	3	1299	417	1	1	1	602.276	1202.54	2	1202.52	0.0141	1	11	1	56.2	24	35	5.4e-06	MEVDAPGVDGR	-	M	R	D	Oxidation (M); Acetyl (Protein N-term)	2.10000000000.0			spec_id: 1.1.2899.6, sample: 1, period: 1, cycle: 2899, experiment: 6, file_path: D:\Users\massUser\Documents\JobRequest\ResultFiles\20180510\20180510153954130187^10.242.16.21^peio0105@gmail.com\ManualInputFile\171104HKETCTN_SCXF3.wiff, spec_rt: 19.6681, spec_prec: 602.2762, spec_stage: 2, charge: 2, polarity: +, File: 171104HKETCTN_SCXF3.wiff
F3	26	CD003_HUMAN	Uncharacterized protein C4orf3 OS=Homo sapiens GN=C4orf3 PE=1 SV=2	145	7599	5	5	3	3	2289	1253	1	1	1	744.84	1487.67	2	1487.66	0.0092	1	14	2	50.85	31	35	0.0001	MEVDAPGVDGRDGL	-	M	L	R	Oxidation (M); Acetyl (Protein N-term)	2.10000000000000.0			spec_id: 1.1.3050.10, sample: 1, period: 1, cycle: 3050, experiment: 10, file_path: D:\Users\massUser\Documents\JobRequest\ResultFiles\20180510\20180510153954130187^10.242.16.21^peio0105@gmail.com\ManualInputFile\171104HKETCTN_SCXF3.wiff, spec_rt: 23.1921, spec_prec: 744.8400, spec_stage: 2, charge: 2, polarity: +, File: 171104HKETCTN_SCXF3.wiff
F3	27	DFFA_HUMAN	DNA fragmentation factor subunit alpha OS=Homo sapiens GN=DFFA PE=1 SV=1	144	36899	5	5	2	2	2429	2587	1	1	1	766.852	1531.69	2	1531.67	0.0182	1	15	0	31.92	26	36	0.0023	MEVTGDAGVPESGEI	-	M	I	R	Acetyl (Protein N-term)	2.000000000000000.0			spec_id: 1.1.3253.9, sample: 1, period: 1, cycle: 3253, experiment: 9, file_path: D:\Users\massUser\Documents\JobRequest\ResultFiles\20180510\20180510153954130187^10.242.16.21^peio0105@gmail.com\ManualInputFile\171104HKETCTN_SCXF3.wiff, spec_rt: 28.0996, spec_prec: 766.8520, spec_stage: 2, charge: 2, polarity: +, File: 171104HKETCTN_SCXF3.wiff
F3	27	DFFA_HUMAN	DNA fragmentation factor subunit alpha OS=Homo sapiens GN=DFFA PE=1 SV=1	144	36899	5	5	2	2	2475	1835	1	1	1	774.848	1547.68	2	1547.67	0.0153	1	15	0	31.84	22	34	0.001	MEVTGDAGVPESGEI	-	M	I	R	Oxidation (M); Acetyl (Protein N-term)	2.100000000000000.0			spec_id: 1.1.3136.9, sample: 1, period: 1, cycle: 3136, experiment: 9, file_path: D:\Users\massUser\Documents\JobRequest\ResultFiles\20180510\20180510153954130187^10.242.16.21^peio0105@gmail.com\ManualInputFile\171104HKETCTN_SCXF3.wiff, spec_rt: 25.2659, spec_prec: 774.8480, spec_stage: 2, charge: 2, polarity: +, File: 171104HKETCTN_SCXF3.wiff
F3	27	DFFA_HUMAN	DNA fragmentation factor subunit alpha OS=Homo sapiens GN=DFFA PE=1 SV=1	144	36899	5	5	2	2	2476	1748	1	1	1	774.848	1547.68	2	1547.67	0.0153	1	15	0	47.33	23	34	3.8e-05	MEVTGDAGVPESGEI	-	M	I	R	Oxidation (M); Acetyl (Protein N-term)	2.100000000000000.0			spec_id: 1.1.3127.7, sample: 1, period: 1, cycle: 3127, experiment: 7, file_path: D:\Users\massUser\Documents\JobRequest\ResultFiles\20180510\20180510153954130187^10.242.16.21^peio0105@gmail.com\ManualInputFile\171104HKETCTN_SCXF3.wiff, spec_rt: 25.0389, spec_prec: 774.8480, spec_stage: 2, charge: 2, polarity: +, File: 171104HKETCTN_SCXF3.wiff
F3	27	DFFA_HUMAN	DNA fragmentation factor subunit alpha OS=Homo sapiens GN=DFFA PE=1 SV=1	144	36899	5	5	2	2	2727	1488	1	1	1	844.905	1687.79	2	1687.77	0.0225	1	16	1	35.83	27	37	0.0013	MEVTGDAGVPESGEIR	-	M	R	T	Acetyl (Protein N-term)	2.0000000000000000.0			spec_id: 1.1.3084.9, sample: 1, period: 1, cycle: 3084, experiment: 9, file_path: D:\Users\massUser\Documents\JobRequest\ResultFiles\20180510\20180510153954130187^10.242.16.21^peio0105@gmail.com\ManualInputFile\171104HKETCTN_SCXF3.wiff, spec_rt: 24.0178, spec_prec: 844.9047, spec_stage: 2, charge: 2, polarity: +, File: 171104HKETCTN_SCXF3.wiff
F3	27	DFFA_HUMAN	DNA fragmentation factor subunit alpha OS=Homo sapiens GN=DFFA PE=1 SV=1	144	36899	5	5	2	2	2765	867	1	1	1	852.894	1703.77	2	1703.77	0.0054	1	16	1	96.28	26	36	9.4e-10	MEVTGDAGVPESGEIR	-	M	R	T	Oxidation (M); Acetyl (Protein N-term)	2.1000000000000000.0			spec_id: 1.1.2986.11, sample: 1, period: 1, cycle: 2986, experiment: 11, file_path: D:\Users\massUser\Documents\JobRequest\ResultFiles\20180510\20180510153954130187^10.242.16.21^peio0105@gmail.com\ManualInputFile\171104HKETCTN_SCXF3.wiff, spec_rt: 21.6634, spec_prec: 852.8936, spec_stage: 2, charge: 2, polarity: +, File: 171104HKETCTN_SCXF3.wiff
F3	28	DENR_HUMAN	Density-regulated protein OS=Homo sapiens GN=DENR PE=1 SV=2	140	22477	3	3	3	3	1385	570	1	1	1	612.742	1223.47	2	1223.46	0.0077	2	13	0	50.85		26	3.4e-05	AADISESSGADC	M	A	C	K	Acetyl (Protein N-term)	2.000000000000.0			spec_id: 1.1.2936.2, sample: 1, period: 1, cycle: 2936, experiment: 2, file_path: D:\Users\massUser\Documents\JobRequest\ResultFiles\20180510\20180510153954130187^10.242.16.21^peio0105@gmail.com\ManualInputFile\171104HKETCTN_SCXF3.wiff, spec_rt: 20.4783, spec_prec: 612.7417, spec_stage: 2, charge: 2, polarity: +, File: 171104HKETCTN_SCXF3.wiff
F3	28	DENR_HUMAN	Density-regulated protein OS=Homo sapiens GN=DENR PE=1 SV=2	140	22477	3	3	3	3	1811	280	1	1	1	676.789	1351.56	2	1351.56	0.0081	2	14	1	100.61	26	32	3.7e-10	AADISESSGADCK	M	A	K	G	Acetyl (Protein N-term)	2.0000000000000.0			spec_id: 1.1.2862.4, sample: 1, period: 1, cycle: 2862, experiment: 4, file_path: D:\Users\massUser\Documents\JobRequest\ResultFiles\20180510\20180510153954130187^10.242.16.21^peio0105@gmail.com\ManualInputFile\171104HKETCTN_SCXF3.wiff, spec_rt: 18.8414, spec_prec: 676.7894, spec_stage: 2, charge: 2, polarity: +, File: 171104HKETCTN_SCXF3.wiff
F3	28	DENR_HUMAN	Density-regulated protein OS=Homo sapiens GN=DENR PE=1 SV=2	140	22477	3	3	3	3	2628	406	1	1	1	811.346	1620.68	2	1620.66	0.0191	2	17	2	38.03	22	32	0.00027	AADISESSGADCKGDP	M	A	P	R	Acetyl (Protein N-term)	2.0000000000000000.0			spec_id: 1.1.2897.8, sample: 1, period: 1, cycle: 2897, experiment: 8, file_path: D:\Users\massUser\Documents\JobRequest\ResultFiles\20180510\20180510153954130187^10.242.16.21^peio0105@gmail.com\ManualInputFile\171104HKETCTN_SCXF3.wiff, spec_rt: 19.6218, spec_prec: 811.3455, spec_stage: 2, charge: 2, polarity: +, File: 171104HKETCTN_SCXF3.wiff
F3	29	IPO9_HUMAN	Importin-9 OS=Homo sapiens GN=IPO9 PE=1 SV=3	140	116858	2	2	2	2	2688	2824	1	1	1	831.955	1661.89	2	1661.87	0.021	2	21	0	82.49	25	37	1.8e-08	AAAAAAGAASGLPGPVAQGL	M	A	L	K	Acetyl (Protein N-term)	2.00000000000000000000.0			spec_id: 1.1.3295.8, sample: 1, period: 1, cycle: 3295, experiment: 8, file_path: D:\Users\massUser\Documents\JobRequest\ResultFiles\20180510\20180510153954130187^10.242.16.21^peio0105@gmail.com\ManualInputFile\171104HKETCTN_SCXF3.wiff, spec_rt: 29.0910, spec_prec: 831.9546, spec_stage: 2, charge: 2, polarity: +, File: 171104HKETCTN_SCXF3.wiff
F3	29	IPO9_HUMAN	Importin-9 OS=Homo sapiens GN=IPO9 PE=1 SV=3	140	116858	2	2	2	2	2924	2041	1	1	1	896.004	1789.99	2	1789.97	0.0238	2	22	1	85.06	30	35	3.1e-08	AAAAAAGAASGLPGPVAQGLK	M	A	K	E	Acetyl (Protein N-term)	2.000000000000000000000.0			spec_id: 1.1.3157.8, sample: 1, period: 1, cycle: 3157, experiment: 8, file_path: D:\Users\massUser\Documents\JobRequest\ResultFiles\20180510\20180510153954130187^10.242.16.21^peio0105@gmail.com\ManualInputFile\171104HKETCTN_SCXF3.wiff, spec_rt: 25.7798, spec_prec: 896.0035, spec_stage: 2, charge: 2, polarity: +, File: 171104HKETCTN_SCXF3.wiff
F3	30	RSSA_HUMAN	40S ribosomal protein SA OS=Homo sapiens GN=RPSA PE=1 SV=4	138	32947	6	6	2	2	526	3181	1	1	1	488.248	974.482	2	974.474	0.0076	2	10	0	31.18	28	39	0.005	SGALDVLQM	M	S	M	K	Acetyl (Protein N-term)	2.000000000.0			spec_id: 1.1.3461.2, sample: 1, period: 1, cycle: 3461, experiment: 2, file_path: D:\Users\massUser\Documents\JobRequest\ResultFiles\20180510\20180510153954130187^10.242.16.21^peio0105@gmail.com\ManualInputFile\171104HKETCTN_SCXF3.wiff, spec_rt: 32.3393, spec_prec: 488.2482, spec_stage: 2, charge: 2, polarity: +, File: 171104HKETCTN_SCXF3.wiff
F3	30	RSSA_HUMAN	40S ribosomal protein SA OS=Homo sapiens GN=RPSA PE=1 SV=4	138	32947	6	6	2	2	527	3167	1	1	1	488.248	974.482	2	974.474	0.0076	2	10	0	42.35	29	39	0.00042	SGALDVLQM	M	S	M	K	Acetyl (Protein N-term)	2.000000000.0			spec_id: 1.1.3451.2, sample: 1, period: 1, cycle: 3451, experiment: 2, file_path: D:\Users\massUser\Documents\JobRequest\ResultFiles\20180510\20180510153954130187^10.242.16.21^peio0105@gmail.com\ManualInputFile\171104HKETCTN_SCXF3.wiff, spec_rt: 32.1350, spec_prec: 488.2482, spec_stage: 2, charge: 2, polarity: +, File: 171104HKETCTN_SCXF3.wiff
F3	30	RSSA_HUMAN	40S ribosomal protein SA OS=Homo sapiens GN=RPSA PE=1 SV=4	138	32947	6	6	2	2	560	2529	1	1	1	496.243	990.471	2	990.469	0.0021	2	10	0	40.24	35	38	0.0026	SGALDVLQM	M	S	M	K	Oxidation (M); Acetyl (Protein N-term)	2.000000001.0			spec_id: 1.1.3246.3, sample: 1, period: 1, cycle: 3246, experiment: 3, file_path: D:\Users\massUser\Documents\JobRequest\ResultFiles\20180510\20180510153954130187^10.242.16.21^peio0105@gmail.com\ManualInputFile\171104HKETCTN_SCXF3.wiff, spec_rt: 27.9149, spec_prec: 496.2429, spec_stage: 2, charge: 2, polarity: +, File: 171104HKETCTN_SCXF3.wiff
F3	30	RSSA_HUMAN	40S ribosomal protein SA OS=Homo sapiens GN=RPSA PE=1 SV=4	138	32947	6	6	2	2	561	2601	1	1	1	496.243	990.471	2	990.469	0.0021	2	10	0	36.36	32	38	0.004	SGALDVLQM	M	S	M	K	Oxidation (M); Acetyl (Protein N-term)	2.000000001.0			spec_id: 1.1.3255.5, sample: 1, period: 1, cycle: 3255, experiment: 5, file_path: D:\Users\massUser\Documents\JobRequest\ResultFiles\20180510\20180510153954130187^10.242.16.21^peio0105@gmail.com\ManualInputFile\171104HKETCTN_SCXF3.wiff, spec_rt: 28.1422, spec_prec: 496.2429, spec_stage: 2, charge: 2, polarity: +, File: 171104HKETCTN_SCXF3.wiff
F3	30	RSSA_HUMAN	40S ribosomal protein SA OS=Homo sapiens GN=RPSA PE=1 SV=4	138	32947	6	6	2	2	925	2360	1	1	1	552.294	1102.57	2	1102.57	0.0044	2	11	1	88.63		39	1.1e-07	SGALDVLQMK	M	S	K	E	Acetyl (Protein N-term)	2.0000000000.0			spec_id: 1.1.3217.3, sample: 1, period: 1, cycle: 3217, experiment: 3, file_path: D:\Users\massUser\Documents\JobRequest\ResultFiles\20180510\20180510153954130187^10.242.16.21^peio0105@gmail.com\ManualInputFile\171104HKETCTN_SCXF3.wiff, spec_rt: 27.2346, spec_prec: 552.2941, spec_stage: 2, charge: 2, polarity: +, File: 171104HKETCTN_SCXF3.wiff
F3	30	RSSA_HUMAN	40S ribosomal protein SA OS=Homo sapiens GN=RPSA PE=1 SV=4	138	32947	6	6	2	2	999	1716	1	1	1	560.293	1118.57	2	1118.56	0.0079	2	11	1	67.91		39	1.4e-05	SGALDVLQMK	M	S	K	E	Oxidation (M); Acetyl (Protein N-term)	2.0000000010.0			spec_id: 1.1.3124.5, sample: 1, period: 1, cycle: 3124, experiment: 5, file_path: D:\Users\massUser\Documents\JobRequest\ResultFiles\20180510\20180510153954130187^10.242.16.21^peio0105@gmail.com\ManualInputFile\171104HKETCTN_SCXF3.wiff, spec_rt: 24.9610, spec_prec: 560.2933, spec_stage: 2, charge: 2, polarity: +, File: 171104HKETCTN_SCXF3.wiff
F3	31	GOGA3_HUMAN	Golgin subfamily A member 3 OS=Homo sapiens GN=GOLGA3 PE=1 SV=2	137	167765	1	1	1	1	2719	318	1	1	1	840.354	1678.69	2	1678.67	0.0184	1	15	1	137.1		31	2.6e-13	MDGASAEQDGLQEDR	-	M	R	S	Oxidation (M); Acetyl (Protein N-term)	2.100000000000000.0			spec_id: 1.1.2873.5, sample: 1, period: 1, cycle: 2873, experiment: 5, file_path: D:\Users\massUser\Documents\JobRequest\ResultFiles\20180510\20180510153954130187^10.242.16.21^peio0105@gmail.com\ManualInputFile\171104HKETCTN_SCXF3.wiff, spec_rt: 19.1025, spec_prec: 840.3535, spec_stage: 2, charge: 2, polarity: +, File: 171104HKETCTN_SCXF3.wiff
F3	32	T2FA_HUMAN	General transcription factor IIF subunit 1 OS=Homo sapiens GN=GTF2F1 PE=1 SV=2	137	58262	2	2	1	1	2851	1964	1	1	1	866.955	1731.9	2	1731.88	0.0163	2	17	1	77.55	25	38	5.4e-08	AALGPSSQNVTEYVVR	M	A	R	V	Acetyl (Protein N-term)	2.0000000000000000.0			spec_id: 1.1.3149.11, sample: 1, period: 1, cycle: 3149, experiment: 11, file_path: D:\Users\massUser\Documents\JobRequest\ResultFiles\20180510\20180510153954130187^10.242.16.21^peio0105@gmail.com\ManualInputFile\171104HKETCTN_SCXF3.wiff, spec_rt: 25.5885, spec_prec: 866.9550, spec_stage: 2, charge: 2, polarity: +, File: 171104HKETCTN_SCXF3.wiff
F3	32	T2FA_HUMAN	General transcription factor IIF subunit 1 OS=Homo sapiens GN=GTF2F1 PE=1 SV=2	137	58262	2	2	1	1	2852	1949	1	1	1	578.31	1731.91	3	1731.88	0.0287	2	17	1	86.22	29	38	2e-08	AALGPSSQNVTEYVVR	M	A	R	V	Acetyl (Protein N-term)	2.0000000000000000.0			spec_id: 1.1.3148.5, sample: 1, period: 1, cycle: 3148, experiment: 5, file_path: D:\Users\massUser\Documents\JobRequest\ResultFiles\20180510\20180510153954130187^10.242.16.21^peio0105@gmail.com\ManualInputFile\171104HKETCTN_SCXF3.wiff, spec_rt: 25.5537, spec_prec: 578.3099, spec_stage: 2, charge: 3, polarity: +, File: 171104HKETCTN_SCXF3.wiff
F3	33	RS21_HUMAN	40S ribosomal protein S21 OS=Homo sapiens GN=RPS21 PE=1 SV=1	136	9220	2	2	2	2	2679	3177	1	1	1	828.379	1654.74	2	1654.72	0.0258	1	14	0	36.42	22	35	0.00038	MQNDAGEFVDLYVP	-	M	P	R	Oxidation (M); Acetyl (Protein N-term)	2.10000000000000.0			spec_id: 1.1.3457.2, sample: 1, period: 1, cycle: 3457, experiment: 2, file_path: D:\Users\massUser\Documents\JobRequest\ResultFiles\20180510\20180510153954130187^10.242.16.21^peio0105@gmail.com\ManualInputFile\171104HKETCTN_SCXF3.wiff, spec_rt: 32.2530, spec_prec: 828.3794, spec_stage: 2, charge: 2, polarity: +, File: 171104HKETCTN_SCXF3.wiff
F3	33	RS21_HUMAN	40S ribosomal protein S21 OS=Homo sapiens GN=RPS21 PE=1 SV=1	136	9220	2	2	2	2	2944	2633	1	1	1	906.428	1810.84	2	1810.82	0.0223	1	15	1	127.05	32	36	3e-12	MQNDAGEFVDLYVPR	-	M	R	K	Oxidation (M); Acetyl (Protein N-term)	2.100000000000000.0			spec_id: 1.1.3260.6, sample: 1, period: 1, cycle: 3260, experiment: 6, file_path: D:\Users\massUser\Documents\JobRequest\ResultFiles\20180510\20180510153954130187^10.242.16.21^peio0105@gmail.com\ManualInputFile\171104HKETCTN_SCXF3.wiff, spec_rt: 28.2715, spec_prec: 906.4282, spec_stage: 2, charge: 2, polarity: +, File: 171104HKETCTN_SCXF3.wiff
F3	34	CSTF3_HUMAN	Cleavage stimulation factor subunit 3 OS=Homo sapiens GN=CSTF3 PE=1 SV=1	136	83325	2	2	2	2	2518	1460	1	1	1	783.338	1564.66	2	1564.65	0.0078	2	16	0	62.96	25	32	1.5e-06	SGDGATEQAAEYVPE	M	S	E	K	Acetyl (Protein N-term)	2.000000000000000.0			spec_id: 1.1.3081.9, sample: 1, period: 1, cycle: 3081, experiment: 9, file_path: D:\Users\massUser\Documents\JobRequest\ResultFiles\20180510\20180510153954130187^10.242.16.21^peio0105@gmail.com\ManualInputFile\171104HKETCTN_SCXF3.wiff, spec_rt: 23.9441, spec_prec: 783.3376, spec_stage: 2, charge: 2, polarity: +, File: 171104HKETCTN_SCXF3.wiff
F3	34	CSTF3_HUMAN	Cleavage stimulation factor subunit 3 OS=Homo sapiens GN=CSTF3 PE=1 SV=1	136	83325	2	2	2	2	2746	774	1	1	1	847.396	1692.78	2	1692.75	0.03	2	17	1	98.3	26	36	6.1e-10	SGDGATEQAAEYVPEK	M	S	K	V	Acetyl (Protein N-term)	2.0000000000000000.0			spec_id: 1.1.2971.4, sample: 1, period: 1, cycle: 2971, experiment: 4, file_path: D:\Users\massUser\Documents\JobRequest\ResultFiles\20180510\20180510153954130187^10.242.16.21^peio0105@gmail.com\ManualInputFile\171104HKETCTN_SCXF3.wiff, spec_rt: 21.2997, spec_prec: 847.3962, spec_stage: 2, charge: 2, polarity: +, File: 171104HKETCTN_SCXF3.wiff
F3	35	PP14B_HUMAN	Protein phosphatase 1 regulatory subunit 14B OS=Homo sapiens GN=PPP1R14B PE=1 SV=3	135	16015	2	2	1	1	3096	1342	1	1	1	1001.98	2001.95	2	2001.94	0.0092	2	26	0	97.44	32	37	2.6e-09	ADSGTAGGAALAAPAPGPGSGGPGP	M	A	P	R	Acetyl (Protein N-term)	2.0000000000000000000000000.0			spec_id: 1.1.3062.11, sample: 1, period: 1, cycle: 3062, experiment: 11, file_path: D:\Users\massUser\Documents\JobRequest\ResultFiles\20180510\20180510153954130187^10.242.16.21^peio0105@gmail.com\ManualInputFile\171104HKETCTN_SCXF3.wiff, spec_rt: 23.4886, spec_prec: 1001.9815, spec_stage: 2, charge: 2, polarity: +, File: 171104HKETCTN_SCXF3.wiff
F3	35	PP14B_HUMAN	Protein phosphatase 1 regulatory subunit 14B OS=Homo sapiens GN=PPP1R14B PE=1 SV=3	135	16015	2	2	1	1	3097	1366	1	1	1	668.333	2001.98	3	2001.94	0.038	2	26	0	65.96	24	38	6.5e-07	ADSGTAGGAALAAPAPGPGSGGPGP	M	A	P	R	Acetyl (Protein N-term)	2.0000000000000000000000000.0			spec_id: 1.1.3067.2, sample: 1, period: 1, cycle: 3067, experiment: 2, file_path: D:\Users\massUser\Documents\JobRequest\ResultFiles\20180510\20180510153954130187^10.242.16.21^peio0105@gmail.com\ManualInputFile\171104HKETCTN_SCXF3.wiff, spec_rt: 23.6003, spec_prec: 668.3330, spec_stage: 2, charge: 3, polarity: +, File: 171104HKETCTN_SCXF3.wiff
F3	36	SLTM_HUMAN	SAFB-like transcription modulator OS=Homo sapiens GN=SLTM PE=1 SV=2	135	117364	2	2	2	2	2327	953	1	1	1	751.865	1501.72	2	1501.7	0.0148	2	19	0	50.87	30	37	7.9e-05	AAATGAVAASAASGQAEG	M	A	G	K	Acetyl (Protein N-term)	2.000000000000000000.0			spec_id: 1.1.3004.4, sample: 1, period: 1, cycle: 3004, experiment: 4, file_path: D:\Users\massUser\Documents\JobRequest\ResultFiles\20180510\20180510153954130187^10.242.16.21^peio0105@gmail.com\ManualInputFile\171104HKETCTN_SCXF3.wiff, spec_rt: 22.0950, spec_prec: 751.8651, spec_stage: 2, charge: 2, polarity: +, File: 171104HKETCTN_SCXF3.wiff
F3	36	SLTM_HUMAN	SAFB-like transcription modulator OS=Homo sapiens GN=SLTM PE=1 SV=2	135	117364	2	2	2	2	2650	607	1	1	1	815.921	1629.83	2	1629.8	0.0311	2	20	1	118.14		39	1.1e-10	AAATGAVAASAASGQAEGK	M	A	K	K	Acetyl (Protein N-term)	2.0000000000000000000.0			spec_id: 1.1.2944.4, sample: 1, period: 1, cycle: 2944, experiment: 4, file_path: D:\Users\massUser\Documents\JobRequest\ResultFiles\20180510\20180510153954130187^10.242.16.21^peio0105@gmail.com\ManualInputFile\171104HKETCTN_SCXF3.wiff, spec_rt: 20.6776, spec_prec: 815.9207, spec_stage: 2, charge: 2, polarity: +, File: 171104HKETCTN_SCXF3.wiff
F3	37	IF4G2_HUMAN	Eukaryotic translation initiation factor 4 gamma 2 OS=Homo sapiens GN=EIF4G2 PE=1 SV=1	134	102810	3	3	2	2	777	1591	1	1	1	532.738	1063.46	2	1063.45	0.0121	1	11	0	47.19	27	34	9.7e-05	MESAIAEGGAS	-	M	S	R	Acetyl (Protein N-term)	2.00000000000.0			spec_id: 1.1.3102.2, sample: 1, period: 1, cycle: 3102, experiment: 2, file_path: D:\Users\massUser\Documents\JobRequest\ResultFiles\20180510\20180510153954130187^10.242.16.21^peio0105@gmail.com\ManualInputFile\171104HKETCTN_SCXF3.wiff, spec_rt: 24.4444, spec_prec: 532.7379, spec_stage: 2, charge: 2, polarity: +, File: 171104HKETCTN_SCXF3.wiff
F3	37	IF4G2_HUMAN	Eukaryotic translation initiation factor 4 gamma 2 OS=Homo sapiens GN=EIF4G2 PE=1 SV=1	134	102810	3	3	2	2	837	458	1	1	1	540.734	1079.45	2	1079.44	0.0096	1	11	0	62.79	24	33	1.3e-06	MESAIAEGGAS	-	M	S	R	Oxidation (M); Acetyl (Protein N-term)	2.10000000000.0			spec_id: 1.1.2908.2, sample: 1, period: 1, cycle: 2908, experiment: 2, file_path: D:\Users\massUser\Documents\JobRequest\ResultFiles\20180510\20180510153954130187^10.242.16.21^peio0105@gmail.com\ManualInputFile\171104HKETCTN_SCXF3.wiff, spec_rt: 19.8425, spec_prec: 540.7341, spec_stage: 2, charge: 2, polarity: +, File: 171104HKETCTN_SCXF3.wiff
F3	37	IF4G2_HUMAN	Eukaryotic translation initiation factor 4 gamma 2 OS=Homo sapiens GN=EIF4G2 PE=1 SV=1	134	102810	3	3	2	2	1427	269	1	1	1	618.783	1235.55	2	1235.55	0.0053	1	12	1	74.26	25	35	1.1e-07	MESAIAEGGASR	-	M	R	F	Oxidation (M); Acetyl (Protein N-term)	2.100000000000.0			spec_id: 1.1.2860.3, sample: 1, period: 1, cycle: 2860, experiment: 3, file_path: D:\Users\massUser\Documents\JobRequest\ResultFiles\20180510\20180510153954130187^10.242.16.21^peio0105@gmail.com\ManualInputFile\171104HKETCTN_SCXF3.wiff, spec_rt: 18.7904, spec_prec: 618.7825, spec_stage: 2, charge: 2, polarity: +, File: 171104HKETCTN_SCXF3.wiff
F3	38	VDAC1_HUMAN	Voltage-dependent anion-selective channel protein 1 OS=Homo sapiens GN=VDAC1 PE=1 SV=2	133	30868	6	6	1	1	1191	1483	1	1	1	587.308	1172.6	2	1172.61	-0.0057	2	12	1	38.22	25	39	0.00048	AVPPTYADLGK	M	A	K	S	Acetyl (Protein N-term)	2.00000000000.0			spec_id: 1.1.3084.4, sample: 1, period: 1, cycle: 3084, experiment: 4, file_path: D:\Users\massUser\Documents\JobRequest\ResultFiles\20180510\20180510153954130187^10.242.16.21^peio0105@gmail.com\ManualInputFile\171104HKETCTN_SCXF3.wiff, spec_rt: 24.0094, spec_prec: 587.3083, spec_stage: 2, charge: 2, polarity: +, File: 171104HKETCTN_SCXF3.wiff
F3	38	VDAC1_HUMAN	Voltage-dependent anion-selective channel protein 1 OS=Homo sapiens GN=VDAC1 PE=1 SV=2	133	30868	6	6	1	1	1192	1404	1	1	1	587.314	1172.61	2	1172.61	0.0049	2	12	1	58.45	30	39	1.4e-05	AVPPTYADLGK	M	A	K	S	Acetyl (Protein N-term)	2.00000000000.0			spec_id: 1.1.3074.5, sample: 1, period: 1, cycle: 3074, experiment: 5, file_path: D:\Users\massUser\Documents\JobRequest\ResultFiles\20180510\20180510153954130187^10.242.16.21^peio0105@gmail.com\ManualInputFile\171104HKETCTN_SCXF3.wiff, spec_rt: 23.7673, spec_prec: 587.3136, spec_stage: 2, charge: 2, polarity: +, File: 171104HKETCTN_SCXF3.wiff
F3	38	VDAC1_HUMAN	Voltage-dependent anion-selective channel protein 1 OS=Homo sapiens GN=VDAC1 PE=1 SV=2	133	30868	6	6	1	1	1193	1357	1	1	1	587.314	1172.61	2	1172.61	0.0049	2	12	1	57.04	32	39	3.1e-05	AVPPTYADLGK	M	A	K	S	Acetyl (Protein N-term)	2.00000000000.0			spec_id: 1.1.3065.4, sample: 1, period: 1, cycle: 3065, experiment: 4, file_path: D:\Users\massUser\Documents\JobRequest\ResultFiles\20180510\20180510153954130187^10.242.16.21^peio0105@gmail.com\ManualInputFile\171104HKETCTN_SCXF3.wiff, spec_rt: 23.5560, spec_prec: 587.3136, spec_stage: 2, charge: 2, polarity: +, File: 171104HKETCTN_SCXF3.wiff
F3	38	VDAC1_HUMAN	Voltage-dependent anion-selective channel protein 1 OS=Homo sapiens GN=VDAC1 PE=1 SV=2	133	30868	6	6	1	1	1194	1600	1	1	1	587.314	1172.61	2	1172.61	0.0053	2	12	1	32.03	30	39	0.0067	AVPPTYADLGK	M	A	K	S	Acetyl (Protein N-term)	2.00000000000.0			spec_id: 1.1.3105.3, sample: 1, period: 1, cycle: 3105, experiment: 3, file_path: D:\Users\massUser\Documents\JobRequest\ResultFiles\20180510\20180510153954130187^10.242.16.21^peio0105@gmail.com\ManualInputFile\171104HKETCTN_SCXF3.wiff, spec_rt: 24.5154, spec_prec: 587.3138, spec_stage: 2, charge: 2, polarity: +, File: 171104HKETCTN_SCXF3.wiff
F3	38	VDAC1_HUMAN	Voltage-dependent anion-selective channel protein 1 OS=Homo sapiens GN=VDAC1 PE=1 SV=2	133	30868	6	6	1	1	1195	1681	1	1	1	587.316	1172.62	2	1172.61	0.0103	2	12	1	50.96		39	0.00068	AVPPTYADLGK	M	A	K	S	Acetyl (Protein N-term)	2.00000000000.0			spec_id: 1.1.3120.5, sample: 1, period: 1, cycle: 3120, experiment: 5, file_path: D:\Users\massUser\Documents\JobRequest\ResultFiles\20180510\20180510153954130187^10.242.16.21^peio0105@gmail.com\ManualInputFile\171104HKETCTN_SCXF3.wiff, spec_rt: 24.8639, spec_prec: 587.3163, spec_stage: 2, charge: 2, polarity: +, File: 171104HKETCTN_SCXF3.wiff
F3	38	VDAC1_HUMAN	Voltage-dependent anion-selective channel protein 1 OS=Homo sapiens GN=VDAC1 PE=1 SV=2	133	30868	6	6	1	1	1196	1557	1	1	1	587.32	1172.63	2	1172.61	0.0185	2	12	1	46.71	25	39	6.1e-05	AVPPTYADLGK	M	A	K	S	Acetyl (Protein N-term)	2.00000000000.0			spec_id: 1.1.3094.2, sample: 1, period: 1, cycle: 3094, experiment: 2, file_path: D:\Users\massUser\Documents\JobRequest\ResultFiles\20180510\20180510153954130187^10.242.16.21^peio0105@gmail.com\ManualInputFile\171104HKETCTN_SCXF3.wiff, spec_rt: 24.2519, spec_prec: 587.3204, spec_stage: 2, charge: 2, polarity: +, File: 171104HKETCTN_SCXF3.wiff
F3	39	IF4A3_HUMAN	Eukaryotic initiation factor 4A-III OS=Homo sapiens GN=EIF4A3 PE=1 SV=4	132	47126	2	2	1	1	1523	261	1	1	1	634.305	1266.6	2	1266.59	0.0084	2	14	1	84.29	30	37	3.6e-08	ATTATMATSGSAR	M	A	R	K	Acetyl (Protein N-term)	2.0000000000000.0			spec_id: 1.1.2858.4, sample: 1, period: 1, cycle: 2858, experiment: 4, file_path: D:\Users\massUser\Documents\JobRequest\ResultFiles\20180510\20180510153954130187^10.242.16.21^peio0105@gmail.com\ManualInputFile\171104HKETCTN_SCXF3.wiff, spec_rt: 18.7429, spec_prec: 634.3052, spec_stage: 2, charge: 2, polarity: +, File: 171104HKETCTN_SCXF3.wiff
F3	39	IF4A3_HUMAN	Eukaryotic initiation factor 4A-III OS=Homo sapiens GN=EIF4A3 PE=1 SV=4	132	47126	2	2	1	1	1566	61	1	1	1	642.304	1282.59	2	1282.58	0.0121	2	14	1	77.05	28	37	1.1e-07	ATTATMATSGSAR	M	A	R	K	Oxidation (M); Acetyl (Protein N-term)	2.0000010000000.0			spec_id: 1.1.2785.2, sample: 1, period: 1, cycle: 2785, experiment: 2, file_path: D:\Users\massUser\Documents\JobRequest\ResultFiles\20180510\20180510153954130187^10.242.16.21^peio0105@gmail.com\ManualInputFile\171104HKETCTN_SCXF3.wiff, spec_rt: 17.1521, spec_prec: 642.3045, spec_stage: 2, charge: 2, polarity: +, File: 171104HKETCTN_SCXF3.wiff
F3	40	RO60_HUMAN	60 kDa SS-A/Ro ribonucleoprotein OS=Homo sapiens GN=TROVE2 PE=1 SV=2	129	61372	3	3	2	2	2592	1461	1	1	1	803.843	1605.67	2	1605.66	0.006	1	13	0	40.14	23	31	0.00017	MEESVNQMQPLNE	-	M	E	K	Oxidation (M); Acetyl (Protein N-term)	2.1000000000000.0			spec_id: 1.1.3081.10, sample: 1, period: 1, cycle: 3081, experiment: 10, file_path: D:\Users\massUser\Documents\JobRequest\ResultFiles\20180510\20180510153954130187^10.242.16.21^peio0105@gmail.com\ManualInputFile\171104HKETCTN_SCXF3.wiff, spec_rt: 23.9458, spec_prec: 803.8428, spec_stage: 2, charge: 2, polarity: +, File: 171104HKETCTN_SCXF3.wiff
F3	40	RO60_HUMAN	60 kDa SS-A/Ro ribonucleoprotein OS=Homo sapiens GN=TROVE2 PE=1 SV=2	129	61372	3	3	2	2	2814	1421	1	1	1	859.901	1717.79	2	1717.77	0.0224	1	14	1	59.53	24	36	2.6e-06	MEESVNQMQPLNEK	-	M	K	Q	Acetyl (Protein N-term)	2.00000000000000.0			spec_id: 1.1.3077.4, sample: 1, period: 1, cycle: 3077, experiment: 4, file_path: D:\Users\massUser\Documents\JobRequest\ResultFiles\20180510\20180510153954130187^10.242.16.21^peio0105@gmail.com\ManualInputFile\171104HKETCTN_SCXF3.wiff, spec_rt: 23.8448, spec_prec: 859.9010, spec_stage: 2, charge: 2, polarity: +, File: 171104HKETCTN_SCXF3.wiff
F3	40	RO60_HUMAN	60 kDa SS-A/Ro ribonucleoprotein OS=Homo sapiens GN=TROVE2 PE=1 SV=2	129	61372	3	3	2	2	2853	835	1	1	1	867.891	1733.77	2	1733.76	0.0075	1	14	1	78.77	27	34	6e-08	MEESVNQMQPLNEK	-	M	K	Q	Oxidation (M); Acetyl (Protein N-term)	2.10000000000000.0			spec_id: 1.1.2981.10, sample: 1, period: 1, cycle: 2981, experiment: 10, file_path: D:\Users\massUser\Documents\JobRequest\ResultFiles\20180510\20180510153954130187^10.242.16.21^peio0105@gmail.com\ManualInputFile\171104HKETCTN_SCXF3.wiff, spec_rt: 21.5406, spec_prec: 867.8910, spec_stage: 2, charge: 2, polarity: +, File: 171104HKETCTN_SCXF3.wiff
F3	41	MCM2_HUMAN	DNA replication licensing factor MCM2 OS=Homo sapiens GN=MCM2 PE=1 SV=4	128	102516	2	2	2	2	2527	1592	1	1	1	786.346	1570.68	2	1570.65	0.031	2	16	0	57.8	24	33	3.8e-06	AESSESFTMASSPAQ	M	A	Q	R	Acetyl (Protein N-term)	2.000000000000000.0			spec_id: 1.1.3102.3, sample: 1, period: 1, cycle: 3102, experiment: 3, file_path: D:\Users\massUser\Documents\JobRequest\ResultFiles\20180510\20180510153954130187^10.242.16.21^peio0105@gmail.com\ManualInputFile\171104HKETCTN_SCXF3.wiff, spec_rt: 24.4494, spec_prec: 786.3456, spec_stage: 2, charge: 2, polarity: +, File: 171104HKETCTN_SCXF3.wiff
F3	41	MCM2_HUMAN	DNA replication licensing factor MCM2 OS=Homo sapiens GN=MCM2 PE=1 SV=4	128	102516	2	2	2	2	2866	558	1	1	1	872.389	1742.76	2	1742.74	0.0227	2	17	1	95.49	26	34	1.1e-09	AESSESFTMASSPAQR	M	A	R	R	Oxidation (M); Acetyl (Protein N-term)	2.0000000010000000.0			spec_id: 1.1.2933.6, sample: 1, period: 1, cycle: 2933, experiment: 6, file_path: D:\Users\massUser\Documents\JobRequest\ResultFiles\20180510\20180510153954130187^10.242.16.21^peio0105@gmail.com\ManualInputFile\171104HKETCTN_SCXF3.wiff, spec_rt: 20.4201, spec_prec: 872.3895, spec_stage: 2, charge: 2, polarity: +, File: 171104HKETCTN_SCXF3.wiff
F3	42	KAP0_HUMAN	cAMP-dependent protein kinase type I-alpha regulatory subunit OS=Homo sapiens GN=PRKAR1A PE=1 SV=1	127	43183	1	1	1	1	1910	43	1	1	1	692.297	1382.58	2	1382.56	0.0173	1	13	1	126.86	32	33	2.9e-12	MESGSTAASEEAR	-	M	R	S	Oxidation (M); Acetyl (Protein N-term)	2.1000000000000.0			spec_id: 1.1.2766.6, sample: 1, period: 1, cycle: 2766, experiment: 6, file_path: D:\Users\massUser\Documents\JobRequest\ResultFiles\20180510\20180510153954130187^10.242.16.21^peio0105@gmail.com\ManualInputFile\171104HKETCTN_SCXF3.wiff, spec_rt: 16.8593, spec_prec: 692.2969, spec_stage: 2, charge: 2, polarity: +, File: 171104HKETCTN_SCXF3.wiff
F3	43	M2OM_HUMAN	Mitochondrial 2-oxoglutarate/malate carrier protein OS=Homo sapiens GN=SLC25A11 PE=1 SV=3	126	34211	3	3	2	2	1239	249	1	1	1	594.803	1187.59	2	1187.58	0.0128	2	15	1	94.41	28	39	2.3e-09	AATASAGAGGIDGK	M	A	K	P	Acetyl (Protein N-term)	2.00000000000000.0			spec_id: 1.1.2856.6, sample: 1, period: 1, cycle: 2856, experiment: 6, file_path: D:\Users\massUser\Documents\JobRequest\ResultFiles\20180510\20180510153954130187^10.242.16.21^peio0105@gmail.com\ManualInputFile\171104HKETCTN_SCXF3.wiff, spec_rt: 18.6965, spec_prec: 594.8028, spec_stage: 2, charge: 2, polarity: +, File: 171104HKETCTN_SCXF3.wiff
F3	43	M2OM_HUMAN	Mitochondrial 2-oxoglutarate/malate carrier protein OS=Homo sapiens GN=SLC25A11 PE=1 SV=3	126	34211	3	3	2	2	1576	389	1	1	1	643.327	1284.64	2	1284.63	0.0095	2	16	2	45.38	31	38	0.00039	AATASAGAGGIDGKP	M	A	P	R	Acetyl (Protein N-term)	2.000000000000000.0			spec_id: 1.1.2891.5, sample: 1, period: 1, cycle: 2891, experiment: 5, file_path: D:\Users\massUser\Documents\JobRequest\ResultFiles\20180510\20180510153954130187^10.242.16.21^peio0105@gmail.com\ManualInputFile\171104HKETCTN_SCXF3.wiff, spec_rt: 19.5178, spec_prec: 643.3275, spec_stage: 2, charge: 2, polarity: +, File: 171104HKETCTN_SCXF3.wiff
F3	43	M2OM_HUMAN	Mitochondrial 2-oxoglutarate/malate carrier protein OS=Homo sapiens GN=SLC25A11 PE=1 SV=3	126	34211	3	3	2	2	1577	430	1	1	1	643.329	1284.64	2	1284.63	0.0125	2	16	2	41.83	25	38	0.0002	AATASAGAGGIDGKP	M	A	P	R	Acetyl (Protein N-term)	2.000000000000000.0			spec_id: 1.1.2901.7, sample: 1, period: 1, cycle: 2901, experiment: 7, file_path: D:\Users\massUser\Documents\JobRequest\ResultFiles\20180510\20180510153954130187^10.242.16.21^peio0105@gmail.com\ManualInputFile\171104HKETCTN_SCXF3.wiff, spec_rt: 19.7163, spec_prec: 643.3290, spec_stage: 2, charge: 2, polarity: +, File: 171104HKETCTN_SCXF3.wiff
F3	44	FUBP3_HUMAN	Far upstream element-binding protein 3 OS=Homo sapiens GN=FUBP3 PE=1 SV=2	125	61944	3	3	2	2	1739	2432	1	1	1	664.833	1327.65	2	1327.64	0.0075	2	14	0	47.69	27	38	8.3e-05	AELVQGQSAPVGM	M	A	M	K	Acetyl (Protein N-term)	2.0000000000000.0			spec_id: 1.1.3229.9, sample: 1, period: 1, cycle: 3229, experiment: 9, file_path: D:\Users\massUser\Documents\JobRequest\ResultFiles\20180510\20180510153954130187^10.242.16.21^peio0105@gmail.com\ManualInputFile\171104HKETCTN_SCXF3.wiff, spec_rt: 27.5139, spec_prec: 664.8331, spec_stage: 2, charge: 2, polarity: +, File: 171104HKETCTN_SCXF3.wiff
F3	44	FUBP3_HUMAN	Far upstream element-binding protein 3 OS=Homo sapiens GN=FUBP3 PE=1 SV=2	125	61944	3	3	2	2	1789	1589	1	1	1	672.832	1343.65	2	1343.64	0.0095	2	14	0	58.51	24	37	3.5e-06	AELVQGQSAPVGM	M	A	M	K	Oxidation (M); Acetyl (Protein N-term)	2.0000000000001.0			spec_id: 1.1.3101.2, sample: 1, period: 1, cycle: 3101, experiment: 2, file_path: D:\Users\massUser\Documents\JobRequest\ResultFiles\20180510\20180510153954130187^10.242.16.21^peio0105@gmail.com\ManualInputFile\171104HKETCTN_SCXF3.wiff, spec_rt: 24.4236, spec_prec: 672.8316, spec_stage: 2, charge: 2, polarity: +, File: 171104HKETCTN_SCXF3.wiff
F3	44	FUBP3_HUMAN	Far upstream element-binding protein 3 OS=Homo sapiens GN=FUBP3 PE=1 SV=2	125	61944	3	3	2	2	2168	1330	1	1	1	728.884	1455.75	2	1455.74	0.0151	2	15	1	74.52	33	38	6.6e-07	AELVQGQSAPVGMK	M	A	K	A	Acetyl (Protein N-term)	2.00000000000000.0			spec_id: 1.1.3061.4, sample: 1, period: 1, cycle: 3061, experiment: 4, file_path: D:\Users\massUser\Documents\JobRequest\ResultFiles\20180510\20180510153954130187^10.242.16.21^peio0105@gmail.com\ManualInputFile\171104HKETCTN_SCXF3.wiff, spec_rt: 23.4578, spec_prec: 728.8844, spec_stage: 2, charge: 2, polarity: +, File: 171104HKETCTN_SCXF3.wiff
F3	45	PP1B_HUMAN	Serine/threonine-protein phosphatase PP1-beta catalytic subunit OS=Homo sapiens GN=PPP1CB PE=1 SV=3	124	37961	2	2	2	2	1589	3094	1	1	1	644.822	1287.63	2	1287.62	0.0096	2	13	0	49.63	26	38	3.9e-05	ADGELNVDSLIT	M	A	T	R	Acetyl (Protein N-term)	2.000000000000.0			spec_id: 1.1.3381.3, sample: 1, period: 1, cycle: 3381, experiment: 3, file_path: D:\Users\massUser\Documents\JobRequest\ResultFiles\20180510\20180510153954130187^10.242.16.21^peio0105@gmail.com\ManualInputFile\171104HKETCTN_SCXF3.wiff, spec_rt: 31.0222, spec_prec: 644.8218, spec_stage: 2, charge: 2, polarity: +, File: 171104HKETCTN_SCXF3.wiff
F3	45	PP1B_HUMAN	Serine/threonine-protein phosphatase PP1-beta catalytic subunit OS=Homo sapiens GN=PPP1CB PE=1 SV=3	124	37961	2	2	2	2	2141	2462	1	1	1	722.876	1443.74	2	1443.72	0.0167	2	14	1	104.35	34	39	9.8e-10	ADGELNVDSLITR	M	A	R	L	Acetyl (Protein N-term)	2.0000000000000.0			spec_id: 1.1.3237.4, sample: 1, period: 1, cycle: 3237, experiment: 4, file_path: D:\Users\massUser\Documents\JobRequest\ResultFiles\20180510\20180510153954130187^10.242.16.21^peio0105@gmail.com\ManualInputFile\171104HKETCTN_SCXF3.wiff, spec_rt: 27.7089, spec_prec: 722.8759, spec_stage: 2, charge: 2, polarity: +, File: 171104HKETCTN_SCXF3.wiff
F3	46	CAPZB_HUMAN	F-actin-capping protein subunit beta OS=Homo sapiens GN=CAPZB PE=1 SV=4	121	31616	4	4	2	2	2157	3194	1	1	1	725.825	1449.63	2	1449.61	0.0233	2	13	0	24.66	22	34	0.0049	SDQQLDCALDLM	M	S	M	R	Acetyl (Protein N-term)	2.000000000000.0			spec_id: 1.1.3473.4, sample: 1, period: 1, cycle: 3473, experiment: 4, file_path: D:\Users\massUser\Documents\JobRequest\ResultFiles\20180510\20180510153954130187^10.242.16.21^peio0105@gmail.com\ManualInputFile\171104HKETCTN_SCXF3.wiff, spec_rt: 32.5615, spec_prec: 725.8247, spec_stage: 2, charge: 2, polarity: +, File: 171104HKETCTN_SCXF3.wiff
F3	46	CAPZB_HUMAN	F-actin-capping protein subunit beta OS=Homo sapiens GN=CAPZB PE=1 SV=4	121	31616	4	4	2	2	2193	2667	1	1	1	733.817	1465.62	2	1465.61	0.0124	2	13	0	27.06	22	32	0.0029	SDQQLDCALDLM	M	S	M	R	Oxidation (M); Acetyl (Protein N-term)	2.000000000001.0			spec_id: 1.1.3265.5, sample: 1, period: 1, cycle: 3265, experiment: 5, file_path: D:\Users\massUser\Documents\JobRequest\ResultFiles\20180510\20180510153954130187^10.242.16.21^peio0105@gmail.com\ManualInputFile\171104HKETCTN_SCXF3.wiff, spec_rt: 28.3909, spec_prec: 733.8167, spec_stage: 2, charge: 2, polarity: +, File: 171104HKETCTN_SCXF3.wiff
F3	46	CAPZB_HUMAN	F-actin-capping protein subunit beta OS=Homo sapiens GN=CAPZB PE=1 SV=4	121	31616	4	4	2	2	2595	2803	1	1	1	803.872	1605.73	2	1605.71	0.0172	2	14	1	84.87	28	36	2e-08	SDQQLDCALDLMR	M	S	R	R	Acetyl (Protein N-term)	2.0000000000000.0			spec_id: 1.1.3292.10, sample: 1, period: 1, cycle: 3292, experiment: 10, file_path: D:\Users\massUser\Documents\JobRequest\ResultFiles\20180510\20180510153954130187^10.242.16.21^peio0105@gmail.com\ManualInputFile\171104HKETCTN_SCXF3.wiff, spec_rt: 29.0197, spec_prec: 803.8722, spec_stage: 2, charge: 2, polarity: +, File: 171104HKETCTN_SCXF3.wiff
F3	46	CAPZB_HUMAN	F-actin-capping protein subunit beta OS=Homo sapiens GN=CAPZB PE=1 SV=4	121	31616	4	4	2	2	2634	1932	1	1	1	811.866	1621.72	2	1621.71	0.0099	2	14	1	61.06	30	35	7.6e-06	SDQQLDCALDLMR	M	S	R	R	Oxidation (M); Acetyl (Protein N-term)	2.0000000000010.0			spec_id: 1.1.3146.8, sample: 1, period: 1, cycle: 3146, experiment: 8, file_path: D:\Users\massUser\Documents\JobRequest\ResultFiles\20180510\20180510153954130187^10.242.16.21^peio0105@gmail.com\ManualInputFile\171104HKETCTN_SCXF3.wiff, spec_rt: 25.5097, spec_prec: 811.8660, spec_stage: 2, charge: 2, polarity: +, File: 171104HKETCTN_SCXF3.wiff
F3	47	UBP15_HUMAN	Ubiquitin carboxyl-terminal hydrolase 15 OS=Homo sapiens GN=USP15 PE=1 SV=3	121	113602	2	2	2	2	864	641	1	1	1	545.24	1088.47	2	1088.46	0.0031	2	12	0	49.82	31	33	0.00014	AEGGAADLDTQ	M	A	Q	R	Acetyl (Protein N-term)	2.00000000000.0			spec_id: 1.1.2950.7, sample: 1, period: 1, cycle: 2950, experiment: 7, file_path: D:\Users\massUser\Documents\JobRequest\ResultFiles\20180510\20180510153954130187^10.242.16.21^peio0105@gmail.com\ManualInputFile\171104HKETCTN_SCXF3.wiff, spec_rt: 20.8019, spec_prec: 545.2399, spec_stage: 2, charge: 2, polarity: +, File: 171104HKETCTN_SCXF3.wiff
F3	47	UBP15_HUMAN	Ubiquitin carboxyl-terminal hydrolase 15 OS=Homo sapiens GN=USP15 PE=1 SV=3	121	113602	2	2	2	2	1457	383	1	1	1	623.296	1244.58	2	1244.56	0.015	2	13	1	104.8		36	1.4e-09	AEGGAADLDTQR	M	A	R	S	Acetyl (Protein N-term)	2.000000000000.0			spec_id: 1.1.2889.3, sample: 1, period: 1, cycle: 2889, experiment: 3, file_path: D:\Users\massUser\Documents\JobRequest\ResultFiles\20180510\20180510153954130187^10.242.16.21^peio0105@gmail.com\ManualInputFile\171104HKETCTN_SCXF3.wiff, spec_rt: 19.4738, spec_prec: 623.2964, spec_stage: 2, charge: 2, polarity: +, File: 171104HKETCTN_SCXF3.wiff
F3	48	TIM8B_HUMAN	Mitochondrial import inner membrane translocase subunit Tim8 B OS=Homo sapiens GN=TIMM8B PE=1 SV=1	121	9566	2	2	2	2	1698	2035	1	1	1	658.799	1315.58	2	1315.58	0.0051	2	13	0	53.49		35	0.00012	AELGEADEAELQ	M	A	Q	R	Acetyl (Protein N-term)	2.000000000000.0			spec_id: 1.1.3157.2, sample: 1, period: 1, cycle: 3157, experiment: 2, file_path: D:\Users\massUser\Documents\JobRequest\ResultFiles\20180510\20180510153954130187^10.242.16.21^peio0105@gmail.com\ManualInputFile\171104HKETCTN_SCXF3.wiff, spec_rt: 25.7698, spec_prec: 658.7988, spec_stage: 2, charge: 2, polarity: +, File: 171104HKETCTN_SCXF3.wiff
F3	48	TIM8B_HUMAN	Mitochondrial import inner membrane translocase subunit Tim8 B OS=Homo sapiens GN=TIMM8B PE=1 SV=1	121	9566	2	2	2	2	2234	1233	1	1	1	736.849	1471.68	2	1471.68	0.0046	2	14	1	99.63	29	37	8e-10	AELGEADEAELQR	M	A	R	L	Acetyl (Protein N-term)	2.0000000000000.0			spec_id: 1.1.3048.10, sample: 1, period: 1, cycle: 3048, experiment: 10, file_path: D:\Users\massUser\Documents\JobRequest\ResultFiles\20180510\20180510153954130187^10.242.16.21^peio0105@gmail.com\ManualInputFile\171104HKETCTN_SCXF3.wiff, spec_rt: 23.1433, spec_prec: 736.8491, spec_stage: 2, charge: 2, polarity: +, File: 171104HKETCTN_SCXF3.wiff
F3	49	DEST_HUMAN	Destrin OS=Homo sapiens GN=DSTN PE=1 SV=3	118	18950	2	2	2	2	1205	1353	1	1	1	588.766	1175.52	2	1175.51	0.0048	2	12	0	32.42	24	34	0.0013	ASGVQVADEVC	M	A	C	R	Acetyl (Protein N-term)	2.00000000000.0			spec_id: 1.1.3064.2, sample: 1, period: 1, cycle: 3064, experiment: 2, file_path: D:\Users\massUser\Documents\JobRequest\ResultFiles\20180510\20180510153954130187^10.242.16.21^peio0105@gmail.com\ManualInputFile\171104HKETCTN_SCXF3.wiff, spec_rt: 23.5284, spec_prec: 588.7661, spec_stage: 2, charge: 2, polarity: +, File: 171104HKETCTN_SCXF3.wiff
F3	49	DEST_HUMAN	Destrin OS=Homo sapiens GN=DSTN PE=1 SV=3	118	18950	2	2	2	2	1756	877	1	1	1	666.82	1331.63	2	1331.61	0.0113	2	13	1	112.7	31	37	6.9e-11	ASGVQVADEVCR	M	A	R	I	Acetyl (Protein N-term)	2.000000000000.0			spec_id: 1.1.2987.11, sample: 1, period: 1, cycle: 2987, experiment: 11, file_path: D:\Users\massUser\Documents\JobRequest\ResultFiles\20180510\20180510153954130187^10.242.16.21^peio0105@gmail.com\ManualInputFile\171104HKETCTN_SCXF3.wiff, spec_rt: 21.6880, spec_prec: 666.8199, spec_stage: 2, charge: 2, polarity: +, File: 171104HKETCTN_SCXF3.wiff
F3	50	OGT1_HUMAN	UDP-N-acetylglucosamine--peptide N-acetylglucosaminyltransferase 110 kDa subunit OS=Homo sapiens GN=OGT PE=1 SV=3	117	118104	1	1	1	1	2331	454	1	1	1	752.869	1503.72	2	1503.71	0.0182	2	16	1	117.43	33	38	3.7e-11	ASSVGNVADSTEPTK	M	A	K	R	Acetyl (Protein N-term)	2.000000000000000.0			spec_id: 1.1.2904.4, sample: 1, period: 1, cycle: 2904, experiment: 4, file_path: D:\Users\massUser\Documents\JobRequest\ResultFiles\20180510\20180510153954130187^10.242.16.21^peio0105@gmail.com\ManualInputFile\171104HKETCTN_SCXF3.wiff, spec_rt: 19.7906, spec_prec: 752.8690, spec_stage: 2, charge: 2, polarity: +, File: 171104HKETCTN_SCXF3.wiff
F3	51	PA2G4_HUMAN	Proliferation-associated protein 2G4 OS=Homo sapiens GN=PA2G4 PE=1 SV=3	117	44101	2	2	2	2	3107	2874	1	1	1	1016.98	2031.95	2	2031.91	0.0368	2	19	0	47.68	25	36	5.7e-05	SGEDEQQEQTIAEDLVVT	M	S	T	K	Acetyl (Protein N-term)	2.000000000000000000.0			spec_id: 1.1.3304.9, sample: 1, period: 1, cycle: 3304, experiment: 9, file_path: D:\Users\massUser\Documents\JobRequest\ResultFiles\20180510\20180510153954130187^10.242.16.21^peio0105@gmail.com\ManualInputFile\171104HKETCTN_SCXF3.wiff, spec_rt: 29.3190, spec_prec: 1016.9817, spec_stage: 2, charge: 2, polarity: +, File: 171104HKETCTN_SCXF3.wiff
F3	51	PA2G4_HUMAN	Proliferation-associated protein 2G4 OS=Homo sapiens GN=PA2G4 PE=1 SV=3	117	44101	2	2	2	2	3182	2192	1	1	1	1081.03	2160.04	2	2160.01	0.0321	2	20	1	95	26	37	1.2e-09	SGEDEQQEQTIAEDLVVTK	M	S	K	Y	Acetyl (Protein N-term)	2.0000000000000000000.0			spec_id: 1.1.3182.4, sample: 1, period: 1, cycle: 3182, experiment: 4, file_path: D:\Users\massUser\Documents\JobRequest\ResultFiles\20180510\20180510153954130187^10.242.16.21^peio0105@gmail.com\ManualInputFile\171104HKETCTN_SCXF3.wiff, spec_rt: 26.3955, spec_prec: 1081.0268, spec_stage: 2, charge: 2, polarity: +, File: 171104HKETCTN_SCXF3.wiff
F3	52	IPO4_HUMAN	Importin-4 OS=Homo sapiens GN=IPO4 PE=1 SV=2	116	120179	3	3	2	2	1044	3254	1	1	1	566.786	1131.56	2	1131.55	0.0087	1	10	0	48.03	32	39	0.00025	MESAGLEQLL	-	M	L	R	Acetyl (Protein N-term)	2.0000000000.0			spec_id: 1.1.3552.2, sample: 1, period: 1, cycle: 3552, experiment: 2, file_path: D:\Users\massUser\Documents\JobRequest\ResultFiles\20180510\20180510153954130187^10.242.16.21^peio0105@gmail.com\ManualInputFile\171104HKETCTN_SCXF3.wiff, spec_rt: 33.7584, spec_prec: 566.7857, spec_stage: 2, charge: 2, polarity: +, File: 171104HKETCTN_SCXF3.wiff
F3	52	IPO4_HUMAN	Importin-4 OS=Homo sapiens GN=IPO4 PE=1 SV=2	116	120179	3	3	2	2	1109	3104	1	1	1	574.784	1147.55	2	1147.54	0.0114	1	10	0	59.15	33	38	2.2e-05	MESAGLEQLL	-	M	L	R	Oxidation (M); Acetyl (Protein N-term)	2.1000000000.0			spec_id: 1.1.3392.2, sample: 1, period: 1, cycle: 3392, experiment: 2, file_path: D:\Users\massUser\Documents\JobRequest\ResultFiles\20180510\20180510153954130187^10.242.16.21^peio0105@gmail.com\ManualInputFile\171104HKETCTN_SCXF3.wiff, spec_rt: 31.1941, spec_prec: 574.7845, spec_stage: 2, charge: 2, polarity: +, File: 171104HKETCTN_SCXF3.wiff
F3	52	IPO4_HUMAN	Importin-4 OS=Homo sapiens GN=IPO4 PE=1 SV=2	116	120179	3	3	2	2	1660	2414	1	1	1	652.832	1303.65	2	1303.64	0.0061	1	11	1	69.6	26	39	3.9e-07	MESAGLEQLLR	-	M	R	E	Oxidation (M); Acetyl (Protein N-term)	2.10000000000.0			spec_id: 1.1.3227.8, sample: 1, period: 1, cycle: 3227, experiment: 8, file_path: D:\Users\massUser\Documents\JobRequest\ResultFiles\20180510\20180510153954130187^10.242.16.21^peio0105@gmail.com\ManualInputFile\171104HKETCTN_SCXF3.wiff, spec_rt: 27.4631, spec_prec: 652.8324, spec_stage: 2, charge: 2, polarity: +, File: 171104HKETCTN_SCXF3.wiff
F3	53	ADRM1_HUMAN	Proteasomal ubiquitin receptor ADRM1 OS=Homo sapiens GN=ADRM1 PE=1 SV=2	116	42412	3	3	2	2	1884	3186	1	1	1	688.367	1374.72	2	1374.7	0.0165	2	15	0	56.16	35	39	7.3e-05	TTSGALFPSLVPGS	M	T	S	R	Acetyl (Protein N-term)	2.00000000000000.0			spec_id: 1.1.3464.3, sample: 1, period: 1, cycle: 3464, experiment: 3, file_path: D:\Users\massUser\Documents\JobRequest\ResultFiles\20180510\20180510153954130187^10.242.16.21^peio0105@gmail.com\ManualInputFile\171104HKETCTN_SCXF3.wiff, spec_rt: 32.4062, spec_prec: 688.3671, spec_stage: 2, charge: 2, polarity: +, File: 171104HKETCTN_SCXF3.wiff
F3	53	ADRM1_HUMAN	Proteasomal ubiquitin receptor ADRM1 OS=Homo sapiens GN=ADRM1 PE=1 SV=2	116	42412	3	3	2	2	1885	3198	1	1	1	688.367	1374.72	2	1374.7	0.0165	2	15	0	31.56	30	39	0.0075	TTSGALFPSLVPGS	M	T	S	R	Acetyl (Protein N-term)	2.00000000000000.0			spec_id: 1.1.3476.2, sample: 1, period: 1, cycle: 3476, experiment: 2, file_path: D:\Users\massUser\Documents\JobRequest\ResultFiles\20180510\20180510153954130187^10.242.16.21^peio0105@gmail.com\ManualInputFile\171104HKETCTN_SCXF3.wiff, spec_rt: 32.6252, spec_prec: 688.3671, spec_stage: 2, charge: 2, polarity: +, File: 171104HKETCTN_SCXF3.wiff
F3	53	ADRM1_HUMAN	Proteasomal ubiquitin receptor ADRM1 OS=Homo sapiens GN=ADRM1 PE=1 SV=2	116	42412	3	3	2	2	2424	2702	1	1	1	766.413	1530.81	2	1530.8	0.008	2	16	1	97.7		39	1.2e-08	TTSGALFPSLVPGSR	M	T	R	G	Acetyl (Protein N-term)	2.000000000000000.0			spec_id: 1.1.3272.8, sample: 1, period: 1, cycle: 3272, experiment: 8, file_path: D:\Users\massUser\Documents\JobRequest\ResultFiles\20180510\20180510153954130187^10.242.16.21^peio0105@gmail.com\ManualInputFile\171104HKETCTN_SCXF3.wiff, spec_rt: 28.5635, spec_prec: 766.4134, spec_stage: 2, charge: 2, polarity: +, File: 171104HKETCTN_SCXF3.wiff
F3	54	FUBP1_HUMAN	Far upstream element-binding protein 1 OS=Homo sapiens GN=FUBP1 PE=1 SV=3	116	67690	1	1	1	1	3281	1108	1	1	1	893.752	2678.24	3	2678.18	0.0508	2	32	1	115.85	27	35	1.4e-11	ADYSTVPPPSSGSAGGGGGGGGGGGVNDAFK	M	A	K	D	Acetyl (Protein N-term)	2.0000000000000000000000000000000.0			spec_id: 1.1.3026.10, sample: 1, period: 1, cycle: 3026, experiment: 10, file_path: D:\Users\massUser\Documents\JobRequest\ResultFiles\20180510\20180510153954130187^10.242.16.21^peio0105@gmail.com\ManualInputFile\171104HKETCTN_SCXF3.wiff, spec_rt: 22.6285, spec_prec: 893.7524, spec_stage: 2, charge: 3, polarity: +, File: 171104HKETCTN_SCXF3.wiff
F3	55	PLST_HUMAN	Plastin-3 OS=Homo sapiens GN=PLS3 PE=1 SV=4	116	71279	3	3	2	2	1281	398	1	1	1	600.746	1199.48	2	1199.47	0.0099	1	10	0	34.53	22	30	0.00058	MDEMATTQIS	-	M	S	K	2 Oxidation (M); Acetyl (Protein N-term)	2.1001000000.0			spec_id: 1.1.2896.2, sample: 1, period: 1, cycle: 2896, experiment: 2, file_path: D:\Users\massUser\Documents\JobRequest\ResultFiles\20180510\20180510153954130187^10.242.16.21^peio0105@gmail.com\ManualInputFile\171104HKETCTN_SCXF3.wiff, spec_rt: 19.5946, spec_prec: 600.7465, spec_stage: 2, charge: 2, polarity: +, File: 171104HKETCTN_SCXF3.wiff
F3	55	PLST_HUMAN	Plastin-3 OS=Homo sapiens GN=PLS3 PE=1 SV=4	116	71279	3	3	2	2	1685	485	1	1	1	656.798	1311.58	2	1311.57	0.0128	1	11	1	63.94	29	35	2.8e-06	MDEMATTQISK	-	M	K	D	Oxidation (M); Acetyl (Protein N-term)	2.10000000000.0			spec_id: 1.1.2918.3, sample: 1, period: 1, cycle: 2918, experiment: 3, file_path: D:\Users\massUser\Documents\JobRequest\ResultFiles\20180510\20180510153954130187^10.242.16.21^peio0105@gmail.com\ManualInputFile\171104HKETCTN_SCXF3.wiff, spec_rt: 20.0605, spec_prec: 656.7980, spec_stage: 2, charge: 2, polarity: +, File: 171104HKETCTN_SCXF3.wiff
F3	55	PLST_HUMAN	Plastin-3 OS=Homo sapiens GN=PLS3 PE=1 SV=4	116	71279	3	3	2	2	1736	151	1	1	1	664.798	1327.58	2	1327.56	0.0181	1	11	1	69.12	27	34	6.1e-07	MDEMATTQISK	-	M	K	D	2 Oxidation (M); Acetyl (Protein N-term)	2.10010000000.0			spec_id: 1.1.2828.3, sample: 1, period: 1, cycle: 2828, experiment: 3, file_path: D:\Users\massUser\Documents\JobRequest\ResultFiles\20180510\20180510153954130187^10.242.16.21^peio0105@gmail.com\ManualInputFile\171104HKETCTN_SCXF3.wiff, spec_rt: 18.0172, spec_prec: 664.7981, spec_stage: 2, charge: 2, polarity: +, File: 171104HKETCTN_SCXF3.wiff
F3	56	ARHL2_HUMAN	Poly(ADP-ribose) glycohydrolase ARH3 OS=Homo sapiens GN=ADPRHL2 PE=1 SV=1	116	39264	2	2	1	1	1290	2171	1	1	1	601.293	1200.57	2	1200.56	0.016	2	17	0	61.95	31	37	7.8e-06	AAAAMAAAAGGGAGAA	M	A	A	R	Acetyl (Protein N-term)	2.0000000000000000.0			spec_id: 1.1.3178.2, sample: 1, period: 1, cycle: 3178, experiment: 2, file_path: D:\Users\massUser\Documents\JobRequest\ResultFiles\20180510\20180510153954130187^10.242.16.21^peio0105@gmail.com\ManualInputFile\171104HKETCTN_SCXF3.wiff, spec_rt: 26.2903, spec_prec: 601.2931, spec_stage: 2, charge: 2, polarity: +, File: 171104HKETCTN_SCXF3.wiff
F3	56	ARHL2_HUMAN	Poly(ADP-ribose) glycohydrolase ARH3 OS=Homo sapiens GN=ADPRHL2 PE=1 SV=1	116	39264	2	2	1	1	1353	789	1	1	1	609.291	1216.57	2	1216.55	0.0166	2	17	0	85.05	32	37	5.1e-08	AAAAMAAAAGGGAGAA	M	A	A	R	Oxidation (M); Acetyl (Protein N-term)	2.0000100000000000.0			spec_id: 1.1.2975.5, sample: 1, period: 1, cycle: 2975, experiment: 5, file_path: D:\Users\massUser\Documents\JobRequest\ResultFiles\20180510\20180510153954130187^10.242.16.21^peio0105@gmail.com\ManualInputFile\171104HKETCTN_SCXF3.wiff, spec_rt: 21.3921, spec_prec: 609.2909, spec_stage: 2, charge: 2, polarity: +, File: 171104HKETCTN_SCXF3.wiff
F3	57	SLU7_HUMAN	Pre-mRNA-splicing factor SLU7 OS=Homo sapiens GN=SLU7 PE=1 SV=2	115	68800	2	2	2	2	2316	2403	1	1	1	750.886	1499.76	2	1499.75	0.0103	2	17	0	57.96	32	38	2.6e-05	SATVVDAVNAAPLSGS	M	S	S	K	Acetyl (Protein N-term)	2.0000000000000000.0			spec_id: 1.1.3226.8, sample: 1, period: 1, cycle: 3226, experiment: 8, file_path: D:\Users\massUser\Documents\JobRequest\ResultFiles\20180510\20180510153954130187^10.242.16.21^peio0105@gmail.com\ManualInputFile\171104HKETCTN_SCXF3.wiff, spec_rt: 27.4388, spec_prec: 750.8858, spec_stage: 2, charge: 2, polarity: +, File: 171104HKETCTN_SCXF3.wiff
F3	57	SLU7_HUMAN	Pre-mRNA-splicing factor SLU7 OS=Homo sapiens GN=SLU7 PE=1 SV=2	115	68800	2	2	2	2	2643	1730	1	1	1	814.928	1627.84	2	1627.84	-0.0003	2	18	1	86.3	26	38	9.3e-09	SATVVDAVNAAPLSGSK	M	S	K	E	Acetyl (Protein N-term)	2.00000000000000000.0			spec_id: 1.1.3125.9, sample: 1, period: 1, cycle: 3125, experiment: 9, file_path: D:\Users\massUser\Documents\JobRequest\ResultFiles\20180510\20180510153954130187^10.242.16.21^peio0105@gmail.com\ManualInputFile\171104HKETCTN_SCXF3.wiff, spec_rt: 24.9924, spec_prec: 814.9280, spec_stage: 2, charge: 2, polarity: +, File: 171104HKETCTN_SCXF3.wiff
F3	58	NC2B_HUMAN	Protein Dr1 OS=Homo sapiens GN=DR1 PE=1 SV=1	115	19660	1	1	1	1	2292	987	1	1	1	745.348	1488.68	2	1488.67	0.0126	2	15	1	115.18	32	36	4.4e-11	ASSSGNDDDLTIPR	M	A	R	A	Acetyl (Protein N-term)	2.00000000000000.0			spec_id: 1.1.3011.5, sample: 1, period: 1, cycle: 3011, experiment: 5, file_path: D:\Users\massUser\Documents\JobRequest\ResultFiles\20180510\20180510153954130187^10.242.16.21^peio0105@gmail.com\ManualInputFile\171104HKETCTN_SCXF3.wiff, spec_rt: 22.2533, spec_prec: 745.3482, spec_stage: 2, charge: 2, polarity: +, File: 171104HKETCTN_SCXF3.wiff
F3	59	HNRPF_HUMAN	Heterogeneous nuclear ribonucleoprotein F OS=Homo sapiens GN=HNRNPF PE=1 SV=3	115	45985	3	3	2	2	1837	2355	1	1	1	681.351	1360.69	2	1360.67	0.0178	2	14	1	62.85	24	39	1.3e-06	MLGPEGGEGFVVK	M	M	K	L	Acetyl (Protein N-term)	2.0000000000000.0			spec_id: 1.1.3216.6, sample: 1, period: 1, cycle: 3216, experiment: 6, file_path: D:\Users\massUser\Documents\JobRequest\ResultFiles\20180510\20180510153954130187^10.242.16.21^peio0105@gmail.com\ManualInputFile\171104HKETCTN_SCXF3.wiff, spec_rt: 27.2138, spec_prec: 681.3510, spec_stage: 2, charge: 2, polarity: +, File: 171104HKETCTN_SCXF3.wiff
F3	59	HNRPF_HUMAN	Heterogeneous nuclear ribonucleoprotein F OS=Homo sapiens GN=HNRNPF PE=1 SV=3	115	45985	3	3	2	2	1891	1633	1	1	1	689.348	1376.68	2	1376.66	0.0168	2	14	1	55.66	25	39	9.4e-06	MLGPEGGEGFVVK	M	M	K	L	Oxidation (M); Acetyl (Protein N-term)	2.1000000000000.0			spec_id: 1.1.3110.6, sample: 1, period: 1, cycle: 3110, experiment: 6, file_path: D:\Users\massUser\Documents\JobRequest\ResultFiles\20180510\20180510153954130187^10.242.16.21^peio0105@gmail.com\ManualInputFile\171104HKETCTN_SCXF3.wiff, spec_rt: 24.6431, spec_prec: 689.3480, spec_stage: 2, charge: 2, polarity: +, File: 171104HKETCTN_SCXF3.wiff
F3	59	HNRPF_HUMAN	Heterogeneous nuclear ribonucleoprotein F OS=Homo sapiens GN=HNRNPF PE=1 SV=3	115	45985	3	3	2	2	2294	2740	1	1	1	745.886	1489.76	2	1489.75	0.0094	2	15	2	46.13	26	39	0.0001	MLGPEGGEGFVVKL	M	M	L	R	Oxidation (M); Acetyl (Protein N-term)	2.10000000000000.0			spec_id: 1.1.3278.9, sample: 1, period: 1, cycle: 3278, experiment: 9, file_path: D:\Users\massUser\Documents\JobRequest\ResultFiles\20180510\20180510153954130187^10.242.16.21^peio0105@gmail.com\ManualInputFile\171104HKETCTN_SCXF3.wiff, spec_rt: 28.7134, spec_prec: 745.8863, spec_stage: 2, charge: 2, polarity: +, File: 171104HKETCTN_SCXF3.wiff
F3	60	CAZA2_HUMAN	F-actin-capping protein subunit alpha-2 OS=Homo sapiens GN=CAPZA2 PE=1 SV=3	114	33157	2	2	2	2	2146	1655	1	1	1	724.328	1446.64	2	1446.64	0.0059	2	13	1	80.13	31	35	1.1e-07	ADLEEQLSDEEK	M	A	K	V	Acetyl (Protein N-term)	2.000000000000.0			spec_id: 1.1.3115.5, sample: 1, period: 1, cycle: 3115, experiment: 5, file_path: D:\Users\massUser\Documents\JobRequest\ResultFiles\20180510\20180510153954130187^10.242.16.21^peio0105@gmail.com\ManualInputFile\171104HKETCTN_SCXF3.wiff, spec_rt: 24.7534, spec_prec: 724.3283, spec_stage: 2, charge: 2, polarity: +, File: 171104HKETCTN_SCXF3.wiff
F3	60	CAZA2_HUMAN	F-actin-capping protein subunit alpha-2 OS=Homo sapiens GN=CAPZA2 PE=1 SV=3	114	33157	2	2	2	2	2468	2189	1	1	1	773.874	1545.73	2	1545.7	0.0293	2	14	2	61.09	24	37	1.9e-06	ADLEEQLSDEEKV	M	A	V	R	Acetyl (Protein N-term)	2.0000000000000.0			spec_id: 1.1.3181.7, sample: 1, period: 1, cycle: 3181, experiment: 7, file_path: D:\Users\massUser\Documents\JobRequest\ResultFiles\20180510\20180510153954130187^10.242.16.21^peio0105@gmail.com\ManualInputFile\171104HKETCTN_SCXF3.wiff, spec_rt: 26.3713, spec_prec: 773.8742, spec_stage: 2, charge: 2, polarity: +, File: 171104HKETCTN_SCXF3.wiff
F3	61	KAD2_HUMAN	Adenylate kinase 2, mitochondrial OS=Homo sapiens GN=AK2 PE=1 SV=2	113	26689	3	3	2	2	2414	1295	1	1	1	764.879	1527.74	2	1527.73	0.0154	1	14	1	53.63	23	38	9.4e-06	MAPSVPAAEPEYPK	-	M	K	G	Acetyl (Protein N-term)	2.00000000000000.0			spec_id: 1.1.3055.8, sample: 1, period: 1, cycle: 3055, experiment: 8, file_path: D:\Users\massUser\Documents\JobRequest\ResultFiles\20180510\20180510153954130187^10.242.16.21^peio0105@gmail.com\ManualInputFile\171104HKETCTN_SCXF3.wiff, spec_rt: 23.3121, spec_prec: 764.8789, spec_stage: 2, charge: 2, polarity: +, File: 171104HKETCTN_SCXF3.wiff
F3	61	KAD2_HUMAN	Adenylate kinase 2, mitochondrial OS=Homo sapiens GN=AK2 PE=1 SV=2	113	26689	3	3	2	2	2460	866	1	1	1	772.878	1543.74	2	1543.72	0.0192	1	14	1	57.43	37	37	8.2e-05	MAPSVPAAEPEYPK	-	M	K	G	Oxidation (M); Acetyl (Protein N-term)	2.10000000000000.0			spec_id: 1.1.2986.10, sample: 1, period: 1, cycle: 2986, experiment: 10, file_path: D:\Users\massUser\Documents\JobRequest\ResultFiles\20180510\20180510153954130187^10.242.16.21^peio0105@gmail.com\ManualInputFile\171104HKETCTN_SCXF3.wiff, spec_rt: 21.6617, spec_prec: 772.8783, spec_stage: 2, charge: 2, polarity: +, File: 171104HKETCTN_SCXF3.wiff
F3	61	KAD2_HUMAN	Adenylate kinase 2, mitochondrial OS=Homo sapiens GN=AK2 PE=1 SV=2	113	26689	3	3	2	2	2805	1526	1	1	1	857.932	1713.85	2	1713.83	0.0213	1	16	2	61.89	30	38	6e-06	MAPSVPAAEPEYPKGI	-	M	I	R	Oxidation (M); Acetyl (Protein N-term)	2.1000000000000000.0			spec_id: 1.1.3089.8, sample: 1, period: 1, cycle: 3089, experiment: 8, file_path: D:\Users\massUser\Documents\JobRequest\ResultFiles\20180510\20180510153954130187^10.242.16.21^peio0105@gmail.com\ManualInputFile\171104HKETCTN_SCXF3.wiff, spec_rt: 24.1399, spec_prec: 857.9321, spec_stage: 2, charge: 2, polarity: +, File: 171104HKETCTN_SCXF3.wiff
F3	62	PSA3_HUMAN	Proteasome subunit alpha type-3 OS=Homo sapiens GN=PSMA3 PE=1 SV=2	112	28643	2	2	2	2	2934	2774	1	1	1	902.408	1802.8	2	1802.78	0.017	2	19	0	30.87	26	35	0.0029	SSIGTGYDLSASTFSPDG	M	S	G	R	Acetyl (Protein N-term)	2.000000000000000000.0			spec_id: 1.1.3284.8, sample: 1, period: 1, cycle: 3284, experiment: 8, file_path: D:\Users\massUser\Documents\JobRequest\ResultFiles\20180510\20180510153954130187^10.242.16.21^peio0105@gmail.com\ManualInputFile\171104HKETCTN_SCXF3.wiff, spec_rt: 28.8445, spec_prec: 902.4081, spec_stage: 2, charge: 2, polarity: +, File: 171104HKETCTN_SCXF3.wiff
F3	62	PSA3_HUMAN	Proteasome subunit alpha type-3 OS=Homo sapiens GN=PSMA3 PE=1 SV=2	112	28643	2	2	2	2	3080	2191	1	1	1	980.466	1958.92	2	1958.89	0.0327	2	20	1	108.69	29	37	1.2e-10	SSIGTGYDLSASTFSPDGR	M	S	R	V	Acetyl (Protein N-term)	2.0000000000000000000.0			spec_id: 1.1.3182.3, sample: 1, period: 1, cycle: 3182, experiment: 3, file_path: D:\Users\massUser\Documents\JobRequest\ResultFiles\20180510\20180510153954130187^10.242.16.21^peio0105@gmail.com\ManualInputFile\171104HKETCTN_SCXF3.wiff, spec_rt: 26.3888, spec_prec: 980.4665, spec_stage: 2, charge: 2, polarity: +, File: 171104HKETCTN_SCXF3.wiff
F3	63	RAN_HUMAN	GTP-binding nuclear protein Ran OS=Homo sapiens GN=RAN PE=1 SV=3	112	24579	5	5	3	3	977	2104	1	1	1	558.773	1115.53	2	1115.52	0.0069	2	11	0	24.17	24	37	0.0086	AAQGEPQVQF	M	A	F	K	Acetyl (Protein N-term)	2.0000000000.0			spec_id: 1.1.3165.4, sample: 1, period: 1, cycle: 3165, experiment: 4, file_path: D:\Users\massUser\Documents\JobRequest\ResultFiles\20180510\20180510153954130187^10.242.16.21^peio0105@gmail.com\ManualInputFile\171104HKETCTN_SCXF3.wiff, spec_rt: 25.9708, spec_prec: 558.7731, spec_stage: 2, charge: 2, polarity: +, File: 171104HKETCTN_SCXF3.wiff
F3	63	RAN_HUMAN	GTP-binding nuclear protein Ran OS=Homo sapiens GN=RAN PE=1 SV=3	112	24579	5	5	3	3	1452	889	1	1	1	622.824	1243.63	2	1243.62	0.0134	2	12	1	49.5	26	39	4.8e-05	AAQGEPQVQFK	M	A	K	L	Acetyl (Protein N-term)	2.00000000000.0			spec_id: 1.1.2989.6, sample: 1, period: 1, cycle: 2989, experiment: 6, file_path: D:\Users\massUser\Documents\JobRequest\ResultFiles\20180510\20180510153954130187^10.242.16.21^peio0105@gmail.com\ManualInputFile\171104HKETCTN_SCXF3.wiff, spec_rt: 21.7332, spec_prec: 622.8238, spec_stage: 2, charge: 2, polarity: +, File: 171104HKETCTN_SCXF3.wiff
F3	63	RAN_HUMAN	GTP-binding nuclear protein Ran OS=Homo sapiens GN=RAN PE=1 SV=3	112	24579	5	5	3	3	1453	823	1	1	1	622.824	1243.63	2	1243.62	0.014	2	12	1	50.98	32	39	0.00011	AAQGEPQVQFK	M	A	K	L	Acetyl (Protein N-term)	2.00000000000.0			spec_id: 1.1.2980.6, sample: 1, period: 1, cycle: 2980, experiment: 6, file_path: D:\Users\massUser\Documents\JobRequest\ResultFiles\20180510\20180510153954130187^10.242.16.21^peio0105@gmail.com\ManualInputFile\171104HKETCTN_SCXF3.wiff, spec_rt: 21.5079, spec_prec: 622.8241, spec_stage: 2, charge: 2, polarity: +, File: 171104HKETCTN_SCXF3.wiff
F3	63	RAN_HUMAN	GTP-binding nuclear protein Ran OS=Homo sapiens GN=RAN PE=1 SV=3	112	24579	5	5	3	3	1454	773	1	1	1	622.824	1243.63	2	1243.62	0.014	2	12	1	60.69	29	39	7.2e-06	AAQGEPQVQFK	M	A	K	L	Acetyl (Protein N-term)	2.00000000000.0			spec_id: 1.1.2971.3, sample: 1, period: 1, cycle: 2971, experiment: 3, file_path: D:\Users\massUser\Documents\JobRequest\ResultFiles\20180510\20180510153954130187^10.242.16.21^peio0105@gmail.com\ManualInputFile\171104HKETCTN_SCXF3.wiff, spec_rt: 21.2931, spec_prec: 622.8241, spec_stage: 2, charge: 2, polarity: +, File: 171104HKETCTN_SCXF3.wiff
F3	63	RAN_HUMAN	GTP-binding nuclear protein Ran OS=Homo sapiens GN=RAN PE=1 SV=3	112	24579	5	5	3	3	1923	1999	1	1	1	694.342	1386.67	2	1386.66	0.0055	111	122	0	34.67	24	38	0.00082	VCENIPIVLCGN	R	V	N	K					spec_id: 1.1.3153.6, sample: 1, period: 1, cycle: 3153, experiment: 6, file_path: D:\Users\massUser\Documents\JobRequest\ResultFiles\20180510\20180510153954130187^10.242.16.21^peio0105@gmail.com\ManualInputFile\171104HKETCTN_SCXF3.wiff, spec_rt: 25.6783, spec_prec: 694.3418, spec_stage: 2, charge: 2, polarity: +, File: 171104HKETCTN_SCXF3.wiff
F3	64	HGH1_HUMAN	Protein HGH1 homolog OS=Homo sapiens GN=HGH1 PE=1 SV=1	112	42559	2	2	2	2	3058	1411	1	1	1	956.445	1910.87	2	1910.85	0.0255	2	23	0	52.19	23	36	1.3e-05	GEAGAGAGASGGPEASPEAEVV	M	G	V	K	Acetyl (Protein N-term)	2.0000000000000000000000.0			spec_id: 1.1.3075.3, sample: 1, period: 1, cycle: 3075, experiment: 3, file_path: D:\Users\massUser\Documents\JobRequest\ResultFiles\20180510\20180510153954130187^10.242.16.21^peio0105@gmail.com\ManualInputFile\171104HKETCTN_SCXF3.wiff, spec_rt: 23.8013, spec_prec: 956.4447, spec_stage: 2, charge: 2, polarity: +, File: 171104HKETCTN_SCXF3.wiff
F3	64	HGH1_HUMAN	Protein HGH1 homolog OS=Homo sapiens GN=HGH1 PE=1 SV=1	112	42559	2	2	2	2	3109	635	1	1	1	1020.49	2038.97	2	2038.94	0.0289	2	24	1	85.93	30	37	2.5e-08	GEAGAGAGASGGPEASPEAEVVK	M	G	K	L	Acetyl (Protein N-term)	2.00000000000000000000000.0			spec_id: 1.1.2949.11, sample: 1, period: 1, cycle: 2949, experiment: 11, file_path: D:\Users\massUser\Documents\JobRequest\ResultFiles\20180510\20180510153954130187^10.242.16.21^peio0105@gmail.com\ManualInputFile\171104HKETCTN_SCXF3.wiff, spec_rt: 20.7843, spec_prec: 1020.4939, spec_stage: 2, charge: 2, polarity: +, File: 171104HKETCTN_SCXF3.wiff
F3	65	SMN_HUMAN	Survival motor neuron protein OS=Homo sapiens GN=SMN1 PE=1 SV=1	111	32285	1	1	1	1	3156	1677	1	1	1	1062.99	2123.97	2	2123.94	0.0253	2	22	1	111.22	32	36	1.2e-10	AMSSGGSGGGVPEQEDSVLFR	M	A	R	R	Oxidation (M); Acetyl (Protein N-term)	2.010000000000000000000.0			spec_id: 1.1.3119.10, sample: 1, period: 1, cycle: 3119, experiment: 10, file_path: D:\Users\massUser\Documents\JobRequest\ResultFiles\20180510\20180510153954130187^10.242.16.21^peio0105@gmail.com\ManualInputFile\171104HKETCTN_SCXF3.wiff, spec_rt: 24.8497, spec_prec: 1062.9914, spec_stage: 2, charge: 2, polarity: +, File: 171104HKETCTN_SCXF3.wiff
F3	66	CAP1_HUMAN	Adenylyl cyclase-associated protein 1 OS=Homo sapiens GN=CAP1 PE=1 SV=5	111	52325	3	3	2	2	984	1413	1	1	1	559.27	1116.53	2	1116.52	0.0025	2	10	1	61.13	33	37	1.5e-05	ADMQNLVER	M	A	R	L	Acetyl (Protein N-term)	2.000000000.0			spec_id: 1.1.3076.3, sample: 1, period: 1, cycle: 3076, experiment: 3, file_path: D:\Users\massUser\Documents\JobRequest\ResultFiles\20180510\20180510153954130187^10.242.16.21^peio0105@gmail.com\ManualInputFile\171104HKETCTN_SCXF3.wiff, spec_rt: 23.8123, spec_prec: 559.2702, spec_stage: 2, charge: 2, polarity: +, File: 171104HKETCTN_SCXF3.wiff
F3	66	CAP1_HUMAN	Adenylyl cyclase-associated protein 1 OS=Homo sapiens GN=CAP1 PE=1 SV=5	111	52325	3	3	2	2	1046	420	1	1	1	567.275	1132.53	2	1132.52	0.0166	2	10	1	62	28	38	3.7e-06	ADMQNLVER	M	A	R	L	Oxidation (M); Acetyl (Protein N-term)	2.001000000.0			spec_id: 1.1.2900.2, sample: 1, period: 1, cycle: 2900, experiment: 2, file_path: D:\Users\massUser\Documents\JobRequest\ResultFiles\20180510\20180510153954130187^10.242.16.21^peio0105@gmail.com\ManualInputFile\171104HKETCTN_SCXF3.wiff, spec_rt: 19.6855, spec_prec: 567.2747, spec_stage: 2, charge: 2, polarity: +, File: 171104HKETCTN_SCXF3.wiff
F3	66	CAP1_HUMAN	Adenylyl cyclase-associated protein 1 OS=Homo sapiens GN=CAP1 PE=1 SV=5	111	52325	3	3	2	2	1881	1896	1	1	1	688.34	1374.66	2	1374.64	0.02	2	12	2	45.53	26	38	0.00011	ADMQNLVERLE	M	A	E	R	Oxidation (M); Acetyl (Protein N-term)	2.00100000000.0			spec_id: 1.1.3142.10, sample: 1, period: 1, cycle: 3142, experiment: 10, file_path: D:\Users\massUser\Documents\JobRequest\ResultFiles\20180510\20180510153954130187^10.242.16.21^peio0105@gmail.com\ManualInputFile\171104HKETCTN_SCXF3.wiff, spec_rt: 25.4144, spec_prec: 688.3397, spec_stage: 2, charge: 2, polarity: +, File: 171104HKETCTN_SCXF3.wiff
F3	67	RL13A_HUMAN	60S ribosomal protein L13a OS=Homo sapiens GN=RPL13A PE=1 SV=2	111	23619	3	3	2	2	846	3174	1	1	1	542.806	1083.6	2	1083.58	0.0157	2	11	0	68.38		37	7.5e-06	AEVQVLVLDG	M	A	G	R	Acetyl (Protein N-term)	2.0000000000.0			spec_id: 1.1.3454.2, sample: 1, period: 1, cycle: 3454, experiment: 2, file_path: D:\Users\massUser\Documents\JobRequest\ResultFiles\20180510\20180510153954130187^10.242.16.21^peio0105@gmail.com\ManualInputFile\171104HKETCTN_SCXF3.wiff, spec_rt: 32.1987, spec_prec: 542.8057, spec_stage: 2, charge: 2, polarity: +, File: 171104HKETCTN_SCXF3.wiff
F3	67	RL13A_HUMAN	60S ribosomal protein L13a OS=Homo sapiens GN=RPL13A PE=1 SV=2	111	23619	3	3	2	2	1439	2413	1	1	1	620.849	1239.68	2	1239.68	0.002	2	12	1	32.63	29	37	0.0039	AEVQVLVLDGR	M	A	R	G	Acetyl (Protein N-term)	2.00000000000.0			spec_id: 1.1.3227.7, sample: 1, period: 1, cycle: 3227, experiment: 7, file_path: D:\Users\massUser\Documents\JobRequest\ResultFiles\20180510\20180510153954130187^10.242.16.21^peio0105@gmail.com\ManualInputFile\171104HKETCTN_SCXF3.wiff, spec_rt: 27.4614, spec_prec: 620.8494, spec_stage: 2, charge: 2, polarity: +, File: 171104HKETCTN_SCXF3.wiff
F3	67	RL13A_HUMAN	60S ribosomal protein L13a OS=Homo sapiens GN=RPL13A PE=1 SV=2	111	23619	3	3	2	2	1440	2564	1	1	1	620.854	1239.69	2	1239.68	0.012	2	12	1	77.57		36	7.4e-07	AEVQVLVLDGR	M	A	R	G	Acetyl (Protein N-term)	2.00000000000.0			spec_id: 1.1.3251.2, sample: 1, period: 1, cycle: 3251, experiment: 2, file_path: D:\Users\massUser\Documents\JobRequest\ResultFiles\20180510\20180510153954130187^10.242.16.21^peio0105@gmail.com\ManualInputFile\171104HKETCTN_SCXF3.wiff, spec_rt: 28.0381, spec_prec: 620.8544, spec_stage: 2, charge: 2, polarity: +, File: 171104HKETCTN_SCXF3.wiff
F3	68	EXOS3_HUMAN	Exosome complex component RRP40 OS=Homo sapiens GN=EXOSC3 PE=1 SV=3	110	30010	1	1	1	1	2169	1559	1	1	1	729.375	1456.73	2	1456.72	0.0193	2	16	1	110.03	31	38	1.2e-10	AEPASVAAESLAGSR	M	A	R	A	Acetyl (Protein N-term)	2.000000000000000.0			spec_id: 1.1.3094.4, sample: 1, period: 1, cycle: 3094, experiment: 4, file_path: D:\Users\massUser\Documents\JobRequest\ResultFiles\20180510\20180510153954130187^10.242.16.21^peio0105@gmail.com\ManualInputFile\171104HKETCTN_SCXF3.wiff, spec_rt: 24.2636, spec_prec: 729.3748, spec_stage: 2, charge: 2, polarity: +, File: 171104HKETCTN_SCXF3.wiff
F3	69	TB10B_HUMAN	TBC1 domain family member 10B OS=Homo sapiens GN=TBC1D10B PE=1 SV=3	110	87658	1	1	1	1	1977	904	1	1	1	699.364	1396.71	2	1396.7	0.0104	1	13	1	109.96		38	6.7e-10	METGTAPLVAPPR	-	M	R	R	Oxidation (M); Acetyl (Protein N-term)	2.1000000000000.0			spec_id: 1.1.2993.2, sample: 1, period: 1, cycle: 2993, experiment: 2, file_path: D:\Users\massUser\Documents\JobRequest\ResultFiles\20180510\20180510153954130187^10.242.16.21^peio0105@gmail.com\ManualInputFile\171104HKETCTN_SCXF3.wiff, spec_rt: 21.8197, spec_prec: 699.3635, spec_stage: 2, charge: 2, polarity: +, File: 171104HKETCTN_SCXF3.wiff
F3	70	CALM_HUMAN	Calmodulin OS=Homo sapiens GN=CALM1 PE=1 SV=2	110	16827	4	4	2	2	2111	3052	1	1	1	718.339	1434.66	2	1434.65	0.0122	2	13	0	40.99	27	37	0.00037	ADQLTEEQIAEF	M	A	F	K	Acetyl (Protein N-term)	2.000000000000.0			spec_id: 1.1.3358.4, sample: 1, period: 1, cycle: 3358, experiment: 4, file_path: D:\Users\massUser\Documents\JobRequest\ResultFiles\20180510\20180510153954130187^10.242.16.21^peio0105@gmail.com\ManualInputFile\171104HKETCTN_SCXF3.wiff, spec_rt: 30.5534, spec_prec: 718.3391, spec_stage: 2, charge: 2, polarity: +, File: 171104HKETCTN_SCXF3.wiff
F3	70	CALM_HUMAN	Calmodulin OS=Homo sapiens GN=CALM1 PE=1 SV=2	110	16827	4	4	2	2	2112	3028	1	1	1	718.339	1434.66	2	1434.65	0.0124	2	13	0	57	31	37	2.4e-05	ADQLTEEQIAEF	M	A	F	K	Acetyl (Protein N-term)	2.000000000000.0			spec_id: 1.1.3349.6, sample: 1, period: 1, cycle: 3349, experiment: 6, file_path: D:\Users\massUser\Documents\JobRequest\ResultFiles\20180510\20180510153954130187^10.242.16.21^peio0105@gmail.com\ManualInputFile\171104HKETCTN_SCXF3.wiff, spec_rt: 30.3585, spec_prec: 718.3392, spec_stage: 2, charge: 2, polarity: +, File: 171104HKETCTN_SCXF3.wiff
F3	70	CALM_HUMAN	Calmodulin OS=Homo sapiens GN=CALM1 PE=1 SV=2	110	16827	4	4	2	2	2512	2139	1	1	1	782.39	1562.77	2	1562.75	0.0197	2	14	1	52.68	30	39	5.2e-05	ADQLTEEQIAEFK	M	A	K	E	Acetyl (Protein N-term)	2.0000000000000.0			spec_id: 1.1.3169.4, sample: 1, period: 1, cycle: 3169, experiment: 4, file_path: D:\Users\massUser\Documents\JobRequest\ResultFiles\20180510\20180510153954130187^10.242.16.21^peio0105@gmail.com\ManualInputFile\171104HKETCTN_SCXF3.wiff, spec_rt: 26.0692, spec_prec: 782.3903, spec_stage: 2, charge: 2, polarity: +, File: 171104HKETCTN_SCXF3.wiff
F3	70	CALM_HUMAN	Calmodulin OS=Homo sapiens GN=CALM1 PE=1 SV=2	110	16827	4	4	2	2	2513	1963	1	1	1	782.391	1562.77	2	1562.75	0.0217	2	14	1	49.63	33	39	0.00022	ADQLTEEQIAEFK	M	A	K	E	Acetyl (Protein N-term)	2.0000000000000.0			spec_id: 1.1.3149.10, sample: 1, period: 1, cycle: 3149, experiment: 10, file_path: D:\Users\massUser\Documents\JobRequest\ResultFiles\20180510\20180510153954130187^10.242.16.21^peio0105@gmail.com\ManualInputFile\171104HKETCTN_SCXF3.wiff, spec_rt: 25.5869, spec_prec: 782.3913, spec_stage: 2, charge: 2, polarity: +, File: 171104HKETCTN_SCXF3.wiff
F3	71	NSDHL_HUMAN	Sterol-4-alpha-carboxylate 3-dehydrogenase, decarboxylating OS=Homo sapiens GN=NSDHL PE=1 SV=2	109	42159	4	4	2	2	1368	205	1	1	1	610.774	1219.53	2	1219.52	0.0118	1	10	1	53.78	24	34	9.6e-06	MEPAVSEPMR	-	M	R	D	2 Oxidation (M); Acetyl (Protein N-term)	2.1000000010.0			spec_id: 1.1.2846.5, sample: 1, period: 1, cycle: 2846, experiment: 5, file_path: D:\Users\massUser\Documents\JobRequest\ResultFiles\20180510\20180510153954130187^10.242.16.21^peio0105@gmail.com\ManualInputFile\171104HKETCTN_SCXF3.wiff, spec_rt: 18.4550, spec_prec: 610.7738, spec_stage: 2, charge: 2, polarity: +, File: 171104HKETCTN_SCXF3.wiff
F3	71	NSDHL_HUMAN	Sterol-4-alpha-carboxylate 3-dehydrogenase, decarboxylating OS=Homo sapiens GN=NSDHL PE=1 SV=2	109	42159	4	4	2	2	2581	1416	1	1	1	801.382	1600.75	2	1600.72	0.0265	1	14	2	48.99	27	37	6.2e-05	MEPAVSEPMRDQVA	-	M	A	R	Acetyl (Protein N-term)	2.00000000000000.0			spec_id: 1.1.3076.6, sample: 1, period: 1, cycle: 3076, experiment: 6, file_path: D:\Users\massUser\Documents\JobRequest\ResultFiles\20180510\20180510153954130187^10.242.16.21^peio0105@gmail.com\ManualInputFile\171104HKETCTN_SCXF3.wiff, spec_rt: 23.8189, spec_prec: 801.3818, spec_stage: 2, charge: 2, polarity: +, File: 171104HKETCTN_SCXF3.wiff
F3	71	NSDHL_HUMAN	Sterol-4-alpha-carboxylate 3-dehydrogenase, decarboxylating OS=Homo sapiens GN=NSDHL PE=1 SV=2	109	42159	4	4	2	2	2619	883	1	1	1	809.373	1616.73	2	1616.72	0.0146	1	14	2	39.95	23	35	0.00018	MEPAVSEPMRDQVA	-	M	A	R	Oxidation (M); Acetyl (Protein N-term)	2.10000000000000.0			spec_id: 1.1.2988.7, sample: 1, period: 1, cycle: 2988, experiment: 7, file_path: D:\Users\massUser\Documents\JobRequest\ResultFiles\20180510\20180510153954130187^10.242.16.21^peio0105@gmail.com\ManualInputFile\171104HKETCTN_SCXF3.wiff, spec_rt: 21.7089, spec_prec: 809.3733, spec_stage: 2, charge: 2, polarity: +, File: 171104HKETCTN_SCXF3.wiff
F3	71	NSDHL_HUMAN	Sterol-4-alpha-carboxylate 3-dehydrogenase, decarboxylating OS=Homo sapiens GN=NSDHL PE=1 SV=2	109	42159	4	4	2	2	2655	478	1	1	1	817.374	1632.73	2	1632.71	0.0201	1	14	2	40.87	25	35	0.00027	MEPAVSEPMRDQVA	-	M	A	R	2 Oxidation (M); Acetyl (Protein N-term)	2.10000000100000.0			spec_id: 1.1.2914.4, sample: 1, period: 1, cycle: 2914, experiment: 4, file_path: D:\Users\massUser\Documents\JobRequest\ResultFiles\20180510\20180510153954130187^10.242.16.21^peio0105@gmail.com\ManualInputFile\171104HKETCTN_SCXF3.wiff, spec_rt: 19.9966, spec_prec: 817.3735, spec_stage: 2, charge: 2, polarity: +, File: 171104HKETCTN_SCXF3.wiff
F3	72	MCM3_HUMAN	DNA replication licensing factor MCM3 OS=Homo sapiens GN=MCM3 PE=1 SV=3	109	91551	2	2	2	2	1187	3197	1	1	1	586.812	1171.61	2	1171.6	0.0128	2	12	0	41.04	29	39	0.00064	AGTVVLDDVEL	M	A	L	R	Acetyl (Protein N-term)	2.00000000000.0			spec_id: 1.1.3475.2, sample: 1, period: 1, cycle: 3475, experiment: 2, file_path: D:\Users\massUser\Documents\JobRequest\ResultFiles\20180510\20180510153954130187^10.242.16.21^peio0105@gmail.com\ManualInputFile\171104HKETCTN_SCXF3.wiff, spec_rt: 32.6093, spec_prec: 586.8123, spec_stage: 2, charge: 2, polarity: +, File: 171104HKETCTN_SCXF3.wiff
F3	72	MCM3_HUMAN	DNA replication licensing factor MCM3 OS=Homo sapiens GN=MCM3 PE=1 SV=3	109	91551	2	2	2	2	1741	2481	1	1	1	664.862	1327.71	2	1327.7	0.0115	2	13	1	99.98	35	38	3.3e-09	AGTVVLDDVELR	M	A	R	E	Acetyl (Protein N-term)	2.000000000000.0			spec_id: 1.1.3240.9, sample: 1, period: 1, cycle: 3240, experiment: 9, file_path: D:\Users\massUser\Documents\JobRequest\ResultFiles\20180510\20180510153954130187^10.242.16.21^peio0105@gmail.com\ManualInputFile\171104HKETCTN_SCXF3.wiff, spec_rt: 27.7777, spec_prec: 664.8622, spec_stage: 2, charge: 2, polarity: +, File: 171104HKETCTN_SCXF3.wiff
F3	73	PA1B3_HUMAN	Platelet-activating factor acetylhydrolase IB subunit gamma OS=Homo sapiens GN=PAFAH1B3 PE=1 SV=1	109	25832	3	3	1	1	2811	1812	1	1	1	573.318	1716.93	3	1716.9	0.0263	215	231	0	40.99	23	37	0.00014	LLAQDQGQGAPLLEPAP	R	L	P	-					spec_id: 1.1.3134.6, sample: 1, period: 1, cycle: 3134, experiment: 6, file_path: D:\Users\massUser\Documents\JobRequest\ResultFiles\20180510\20180510153954130187^10.242.16.21^peio0105@gmail.com\ManualInputFile\171104HKETCTN_SCXF3.wiff, spec_rt: 25.2112, spec_prec: 573.3176, spec_stage: 2, charge: 3, polarity: +, File: 171104HKETCTN_SCXF3.wiff
F3	73	PA1B3_HUMAN	Platelet-activating factor acetylhydrolase IB subunit gamma OS=Homo sapiens GN=PAFAH1B3 PE=1 SV=1	109	25832	3	3	1	1	2812	1801	1	1	1	573.318	1716.93	3	1716.9	0.0263	215	231	0	60.59	24	37	2.1e-06	LLAQDQGQGAPLLEPAP	R	L	P	-					spec_id: 1.1.3133.5, sample: 1, period: 1, cycle: 3133, experiment: 5, file_path: D:\Users\massUser\Documents\JobRequest\ResultFiles\20180510\20180510153954130187^10.242.16.21^peio0105@gmail.com\ManualInputFile\171104HKETCTN_SCXF3.wiff, spec_rt: 25.1847, spec_prec: 573.3176, spec_stage: 2, charge: 3, polarity: +, File: 171104HKETCTN_SCXF3.wiff
F3	73	PA1B3_HUMAN	Platelet-activating factor acetylhydrolase IB subunit gamma OS=Homo sapiens GN=PAFAH1B3 PE=1 SV=1	109	25832	3	3	1	1	2813	1791	1	1	1	573.318	1716.93	3	1716.9	0.0263	215	231	0	54.04	23	37	8.6e-06	LLAQDQGQGAPLLEPAP	R	L	P	-					spec_id: 1.1.3132.4, sample: 1, period: 1, cycle: 3132, experiment: 4, file_path: D:\Users\massUser\Documents\JobRequest\ResultFiles\20180510\20180510153954130187^10.242.16.21^peio0105@gmail.com\ManualInputFile\171104HKETCTN_SCXF3.wiff, spec_rt: 25.1582, spec_prec: 573.3176, spec_stage: 2, charge: 3, polarity: +, File: 171104HKETCTN_SCXF3.wiff
F3	74	RRS1_HUMAN	Ribosome biogenesis regulatory protein homolog OS=Homo sapiens GN=RRS1 PE=1 SV=2	109	41225	2	2	1	1	1883	2496	1	1	1	688.354	1374.69	2	1374.67	0.0228	1	12	1	67.92	30	39	1.6e-06	MEGQSVEELLAK	-	M	K	A	Acetyl (Protein N-term)	2.000000000000.0			spec_id: 1.1.3242.5, sample: 1, period: 1, cycle: 3242, experiment: 5, file_path: D:\Users\massUser\Documents\JobRequest\ResultFiles\20180510\20180510153954130187^10.242.16.21^peio0105@gmail.com\ManualInputFile\171104HKETCTN_SCXF3.wiff, spec_rt: 27.8234, spec_prec: 688.3537, spec_stage: 2, charge: 2, polarity: +, File: 171104HKETCTN_SCXF3.wiff
F3	74	RRS1_HUMAN	Ribosome biogenesis regulatory protein homolog OS=Homo sapiens GN=RRS1 PE=1 SV=2	109	41225	2	2	1	1	1945	2075	1	1	1	696.345	1390.68	2	1390.66	0.0103	1	12	1	72.65	34	39	1.3e-06	MEGQSVEELLAK	-	M	K	A	Oxidation (M); Acetyl (Protein N-term)	2.100000000000.0			spec_id: 1.1.3161.10, sample: 1, period: 1, cycle: 3161, experiment: 10, file_path: D:\Users\massUser\Documents\JobRequest\ResultFiles\20180510\20180510153954130187^10.242.16.21^peio0105@gmail.com\ManualInputFile\171104HKETCTN_SCXF3.wiff, spec_rt: 25.8820, spec_prec: 696.3449, spec_stage: 2, charge: 2, polarity: +, File: 171104HKETCTN_SCXF3.wiff
F3	75	SRSF1_HUMAN	Serine/arginine-rich splicing factor 1 OS=Homo sapiens GN=SRSF1 PE=1 SV=2	108	27842	2	2	1	1	2229	405	1	1	1	736.839	1471.66	2	1471.65	0.016	2	16	2	59.23	24	36	2.8e-06	SGGGVIRGPAGNNDC	M	S	C	R	Acetyl (Protein N-term)	2.000000000000000.0			spec_id: 1.1.2897.7, sample: 1, period: 1, cycle: 2897, experiment: 7, file_path: D:\Users\massUser\Documents\JobRequest\ResultFiles\20180510\20180510153954130187^10.242.16.21^peio0105@gmail.com\ManualInputFile\171104HKETCTN_SCXF3.wiff, spec_rt: 19.6201, spec_prec: 736.8390, spec_stage: 2, charge: 2, polarity: +, File: 171104HKETCTN_SCXF3.wiff
F3	75	SRSF1_HUMAN	Serine/arginine-rich splicing factor 1 OS=Homo sapiens GN=SRSF1 PE=1 SV=2	108	27842	2	2	1	1	2230	377	1	1	1	736.839	1471.66	2	1471.65	0.016	2	16	2	74.98	28	36	2.1e-07	SGGGVIRGPAGNNDC	M	S	C	R	Acetyl (Protein N-term)	2.000000000000000.0			spec_id: 1.1.2887.6, sample: 1, period: 1, cycle: 2887, experiment: 6, file_path: D:\Users\massUser\Documents\JobRequest\ResultFiles\20180510\20180510153954130187^10.242.16.21^peio0105@gmail.com\ManualInputFile\171104HKETCTN_SCXF3.wiff, spec_rt: 19.4198, spec_prec: 736.8390, spec_stage: 2, charge: 2, polarity: +, File: 171104HKETCTN_SCXF3.wiff
F3	76	COA3_HUMAN	Cytochrome c oxidase assembly factor 3 homolog, mitochondrial OS=Homo sapiens GN=COA3 PE=1 SV=1	108	11724	2	2	1	1	1102	387	1	1	1	573.77	1145.53	2	1145.52	0.005	2	13	1	91.82	32	36	1e-08	ASSGAGDPLDSK	M	A	K	R	Acetyl (Protein N-term)	2.000000000000.0			spec_id: 1.1.2891.3, sample: 1, period: 1, cycle: 2891, experiment: 3, file_path: D:\Users\massUser\Documents\JobRequest\ResultFiles\20180510\20180510153954130187^10.242.16.21^peio0105@gmail.com\ManualInputFile\171104HKETCTN_SCXF3.wiff, spec_rt: 19.5111, spec_prec: 573.7698, spec_stage: 2, charge: 2, polarity: +, File: 171104HKETCTN_SCXF3.wiff
F3	76	COA3_HUMAN	Cytochrome c oxidase assembly factor 3 homolog, mitochondrial OS=Homo sapiens GN=COA3 PE=1 SV=1	108	11724	2	2	1	1	1103	428	1	1	1	573.77	1145.53	2	1145.52	0.0052	2	13	1	45.83	27	36	0.00012	ASSGAGDPLDSK	M	A	K	R	Acetyl (Protein N-term)	2.000000000000.0			spec_id: 1.1.2901.5, sample: 1, period: 1, cycle: 2901, experiment: 5, file_path: D:\Users\massUser\Documents\JobRequest\ResultFiles\20180510\20180510153954130187^10.242.16.21^peio0105@gmail.com\ManualInputFile\171104HKETCTN_SCXF3.wiff, spec_rt: 19.7130, spec_prec: 573.7699, spec_stage: 2, charge: 2, polarity: +, File: 171104HKETCTN_SCXF3.wiff
F3	77	HMOX2_HUMAN	Heme oxygenase 2 OS=Homo sapiens GN=HMOX2 PE=1 SV=2	108	36181	2	2	1	1	2661	378	1	1	1	819.36	1636.71	2	1636.7	0.0107	2	16	1	92.65	33	34	1.2e-08	SAEVETSEGVDESEK	M	S	K	K	Acetyl (Protein N-term)	2.000000000000000.0			spec_id: 1.1.2887.7, sample: 1, period: 1, cycle: 2887, experiment: 7, file_path: D:\Users\massUser\Documents\JobRequest\ResultFiles\20180510\20180510153954130187^10.242.16.21^peio0105@gmail.com\ManualInputFile\171104HKETCTN_SCXF3.wiff, spec_rt: 19.4232, spec_prec: 819.3602, spec_stage: 2, charge: 2, polarity: +, File: 171104HKETCTN_SCXF3.wiff
F3	77	HMOX2_HUMAN	Heme oxygenase 2 OS=Homo sapiens GN=HMOX2 PE=1 SV=2	108	36181	2	2	1	1	2662	407	1	1	1	819.368	1636.72	2	1636.7	0.0261	2	16	1	43.33	23	34	8.6e-05	SAEVETSEGVDESEK	M	S	K	K	Acetyl (Protein N-term)	2.000000000000000.0			spec_id: 1.1.2897.9, sample: 1, period: 1, cycle: 2897, experiment: 9, file_path: D:\Users\massUser\Documents\JobRequest\ResultFiles\20180510\20180510153954130187^10.242.16.21^peio0105@gmail.com\ManualInputFile\171104HKETCTN_SCXF3.wiff, spec_rt: 19.6235, spec_prec: 819.3679, spec_stage: 2, charge: 2, polarity: +, File: 171104HKETCTN_SCXF3.wiff
F3	78	THUM1_HUMAN	THUMP domain-containing protein 1 OS=Homo sapiens GN=THUMPD1 PE=1 SV=2	106	39690	1	1	1	1	1814	27	1	1	1	677.349	1352.68	2	1352.67	0.0156	2	15	1	105.79	31	38	3.2e-10	AAPAQQTTQPGGGK	M	A	K	R	Acetyl (Protein N-term)	2.00000000000000.0			spec_id: 1.1.2759.3, sample: 1, period: 1, cycle: 2759, experiment: 3, file_path: D:\Users\massUser\Documents\JobRequest\ResultFiles\20180510\20180510153954130187^10.242.16.21^peio0105@gmail.com\ManualInputFile\171104HKETCTN_SCXF3.wiff, spec_rt: 16.7100, spec_prec: 677.3493, spec_stage: 2, charge: 2, polarity: +, File: 171104HKETCTN_SCXF3.wiff
F3	79	EIF3B_HUMAN	Eukaryotic translation initiation factor 3 subunit B OS=Homo sapiens GN=EIF3B PE=1 SV=3	104	92823	2	2	2	2	2668	2032	1	1	1	822.863	1643.71	2	1643.7	0.0132	1	15	0	38.54	23	33	0.00024	MQDAENVAVPEAAEE	-	M	E	R	Acetyl (Protein N-term)	2.000000000000000.0			spec_id: 1.1.3156.9, sample: 1, period: 1, cycle: 3156, experiment: 9, file_path: D:\Users\massUser\Documents\JobRequest\ResultFiles\20180510\20180510153954130187^10.242.16.21^peio0105@gmail.com\ManualInputFile\171104HKETCTN_SCXF3.wiff, spec_rt: 25.7570, spec_prec: 822.8631, spec_stage: 2, charge: 2, polarity: +, File: 171104HKETCTN_SCXF3.wiff
F3	79	EIF3B_HUMAN	Eukaryotic translation initiation factor 3 subunit B OS=Homo sapiens GN=EIF3B PE=1 SV=3	104	92823	2	2	2	2	2933	1367	1	1	1	900.913	1799.81	2	1799.8	0.0119	1	16	1	92.95	32	35	8.5e-09	MQDAENVAVPEAAEER	-	M	R	A	Acetyl (Protein N-term)	2.0000000000000000.0			spec_id: 1.1.3067.3, sample: 1, period: 1, cycle: 3067, experiment: 3, file_path: D:\Users\massUser\Documents\JobRequest\ResultFiles\20180510\20180510153954130187^10.242.16.21^peio0105@gmail.com\ManualInputFile\171104HKETCTN_SCXF3.wiff, spec_rt: 23.6086, spec_prec: 900.9130, spec_stage: 2, charge: 2, polarity: +, File: 171104HKETCTN_SCXF3.wiff
F3	80	MSS4_HUMAN	Guanine nucleotide exchange factor MSS4 OS=Homo sapiens GN=RABIF PE=1 SV=2	104	14115	2	2	1	1	2905	1577	1	1	1	886.427	1770.84	2	1770.81	0.0305	1	16	1	57.58	27	37	8.3e-06	MEPAEQPSELVSAEGR	-	M	R	N	Acetyl (Protein N-term)	2.0000000000000000.0			spec_id: 1.1.3097.11, sample: 1, period: 1, cycle: 3097, experiment: 11, file_path: D:\Users\massUser\Documents\JobRequest\ResultFiles\20180510\20180510153954130187^10.242.16.21^peio0105@gmail.com\ManualInputFile\171104HKETCTN_SCXF3.wiff, spec_rt: 24.3359, spec_prec: 886.4272, spec_stage: 2, charge: 2, polarity: +, File: 171104HKETCTN_SCXF3.wiff
F3	80	MSS4_HUMAN	Guanine nucleotide exchange factor MSS4 OS=Homo sapiens GN=RABIF PE=1 SV=2	104	14115	2	2	1	1	2920	1037	1	1	1	894.418	1786.82	2	1786.8	0.0167	1	16	1	74.33	29	36	3.1e-07	MEPAEQPSELVSAEGR	-	M	R	N	Oxidation (M); Acetyl (Protein N-term)	2.1000000000000000.0			spec_id: 1.1.3018.9, sample: 1, period: 1, cycle: 3018, experiment: 9, file_path: D:\Users\massUser\Documents\JobRequest\ResultFiles\20180510\20180510153954130187^10.242.16.21^peio0105@gmail.com\ManualInputFile\171104HKETCTN_SCXF3.wiff, spec_rt: 22.4300, spec_prec: 894.4178, spec_stage: 2, charge: 2, polarity: +, File: 171104HKETCTN_SCXF3.wiff
F3	81	HNRPM_HUMAN	Heterogeneous nuclear ribonucleoprotein M OS=Homo sapiens GN=HNRNPM PE=1 SV=3	102	77749	1	1	1	1	2459	2887	1	1	1	771.912	1541.81	2	1541.79	0.015	2	17	1	101.79		38	4.2e-09	AAGVEAAAEVAATEIK	M	A	K	M	Acetyl (Protein N-term)	2.0000000000000000.0			spec_id: 1.1.3313.5, sample: 1, period: 1, cycle: 3313, experiment: 5, file_path: D:\Users\massUser\Documents\JobRequest\ResultFiles\20180510\20180510153954130187^10.242.16.21^peio0105@gmail.com\ManualInputFile\171104HKETCTN_SCXF3.wiff, spec_rt: 29.4785, spec_prec: 771.9116, spec_stage: 2, charge: 2, polarity: +, File: 171104HKETCTN_SCXF3.wiff
F3	82	TCPH_HUMAN	T-complex protein 1 subunit eta OS=Homo sapiens GN=CCT7 PE=1 SV=2	101	59842	7	7	2	2	805	3267	1	1	1	536.797	1071.58	2	1071.57	0.0078	1	9	0	31.6	28	40	0.0044	MMPTPVILL	-	M	L	K	Oxidation (M); Acetyl (Protein N-term)	2.010000000.0			spec_id: 1.1.3658.2, sample: 1, period: 1, cycle: 3658, experiment: 2, file_path: D:\Users\massUser\Documents\JobRequest\ResultFiles\20180510\20180510153954130187^10.242.16.21^peio0105@gmail.com\ManualInputFile\171104HKETCTN_SCXF3.wiff, spec_rt: 34.6642, spec_prec: 536.7966, spec_stage: 2, charge: 2, polarity: +, File: 171104HKETCTN_SCXF3.wiff
F3	82	TCPH_HUMAN	T-complex protein 1 subunit eta OS=Homo sapiens GN=CCT7 PE=1 SV=2	101	59842	7	7	2	2	806	3279	1	1	1	536.798	1071.58	2	1071.57	0.01	1	9	0	27.81	24	40	0.0041	MMPTPVILL	-	M	L	K	Oxidation (M); Acetyl (Protein N-term)	2.100000000.0			spec_id: 1.1.3712.3, sample: 1, period: 1, cycle: 3712, experiment: 3, file_path: D:\Users\massUser\Documents\JobRequest\ResultFiles\20180510\20180510153954130187^10.242.16.21^peio0105@gmail.com\ManualInputFile\171104HKETCTN_SCXF3.wiff, spec_rt: 35.2230, spec_prec: 536.7977, spec_stage: 2, charge: 2, polarity: +, File: 171104HKETCTN_SCXF3.wiff
F3	82	TCPH_HUMAN	T-complex protein 1 subunit eta OS=Homo sapiens GN=CCT7 PE=1 SV=2	101	59842	7	7	2	2	862	3158	1	1	1	544.795	1087.58	2	1087.57	0.0103	1	9	0	31.51	22	39	0.0012	MMPTPVILL	-	M	L	K	2 Oxidation (M); Acetyl (Protein N-term)	2.110000000.0			spec_id: 1.1.3448.2, sample: 1, period: 1, cycle: 3448, experiment: 2, file_path: D:\Users\massUser\Documents\JobRequest\ResultFiles\20180510\20180510153954130187^10.242.16.21^peio0105@gmail.com\ManualInputFile\171104HKETCTN_SCXF3.wiff, spec_rt: 32.0497, spec_prec: 544.7953, spec_stage: 2, charge: 2, polarity: +, File: 171104HKETCTN_SCXF3.wiff
F3	82	TCPH_HUMAN	T-complex protein 1 subunit eta OS=Homo sapiens GN=CCT7 PE=1 SV=2	101	59842	7	7	2	2	1284	2465	1	1	1	600.845	1199.67	2	1199.67	0.0087	1	10	1	43.5	23	38	8.3e-05	MMPTPVILLK	-	M	K	E	Oxidation (M); Acetyl (Protein N-term)	2.0100000000.0			spec_id: 1.1.3238.4, sample: 1, period: 1, cycle: 3238, experiment: 4, file_path: D:\Users\massUser\Documents\JobRequest\ResultFiles\20180510\20180510153954130187^10.242.16.21^peio0105@gmail.com\ManualInputFile\171104HKETCTN_SCXF3.wiff, spec_rt: 27.7212, spec_prec: 600.8445, spec_stage: 2, charge: 2, polarity: +, File: 171104HKETCTN_SCXF3.wiff
F3	82	TCPH_HUMAN	T-complex protein 1 subunit eta OS=Homo sapiens GN=CCT7 PE=1 SV=2	101	59842	7	7	2	2	1286	2690	1	1	1	600.846	1199.68	2	1199.67	0.0113	1	10	1	33.8	22	38	0.00068	MMPTPVILLK	-	M	K	E	Oxidation (M); Acetyl (Protein N-term)	2.1000000000.0			spec_id: 1.1.3271.2, sample: 1, period: 1, cycle: 3271, experiment: 2, file_path: D:\Users\massUser\Documents\JobRequest\ResultFiles\20180510\20180510153954130187^10.242.16.21^peio0105@gmail.com\ManualInputFile\171104HKETCTN_SCXF3.wiff, spec_rt: 28.5290, spec_prec: 600.8458, spec_stage: 2, charge: 2, polarity: +, File: 171104HKETCTN_SCXF3.wiff
F3	82	TCPH_HUMAN	T-complex protein 1 subunit eta OS=Homo sapiens GN=CCT7 PE=1 SV=2	101	59842	7	7	2	2	1350	2089	1	1	1	608.84	1215.67	2	1215.66	0.0054	1	10	1	31.04	22	39	0.0012	MMPTPVILLK	-	M	K	E	2 Oxidation (M); Acetyl (Protein N-term)	2.1100000000.0			spec_id: 1.1.3163.7, sample: 1, period: 1, cycle: 3163, experiment: 7, file_path: D:\Users\massUser\Documents\JobRequest\ResultFiles\20180510\20180510153954130187^10.242.16.21^peio0105@gmail.com\ManualInputFile\171104HKETCTN_SCXF3.wiff, spec_rt: 25.9263, spec_prec: 608.8403, spec_stage: 2, charge: 2, polarity: +, File: 171104HKETCTN_SCXF3.wiff
F3	82	TCPH_HUMAN	T-complex protein 1 subunit eta OS=Homo sapiens GN=CCT7 PE=1 SV=2	101	59842	7	7	2	2	1351	2009	1	1	1	608.84	1215.67	2	1215.66	0.0054	1	10	1	42.77	23	39	0.0001	MMPTPVILLK	-	M	K	E	2 Oxidation (M); Acetyl (Protein N-term)	2.1100000000.0			spec_id: 1.1.3154.6, sample: 1, period: 1, cycle: 3154, experiment: 6, file_path: D:\Users\massUser\Documents\JobRequest\ResultFiles\20180510\20180510153954130187^10.242.16.21^peio0105@gmail.com\ManualInputFile\171104HKETCTN_SCXF3.wiff, spec_rt: 25.7028, spec_prec: 608.8403, spec_stage: 2, charge: 2, polarity: +, File: 171104HKETCTN_SCXF3.wiff
F3	83	DNM1L_HUMAN	Dynamin-1-like protein OS=Homo sapiens GN=DNM1L PE=1 SV=2	101	82339	4	4	2	2	701	3278	1	1	1	521.288	1040.56	2	1040.56	0.0035	1	9	0	51.77	28	37	4e-05	MEALIPVIN	-	M	N	K	Acetyl (Protein N-term)	2.000000000.0			spec_id: 1.1.3712.2, sample: 1, period: 1, cycle: 3712, experiment: 2, file_path: D:\Users\massUser\Documents\JobRequest\ResultFiles\20180510\20180510153954130187^10.242.16.21^peio0105@gmail.com\ManualInputFile\171104HKETCTN_SCXF3.wiff, spec_rt: 35.2147, spec_prec: 521.2878, spec_stage: 2, charge: 2, polarity: +, File: 171104HKETCTN_SCXF3.wiff
F3	83	DNM1L_HUMAN	Dynamin-1-like protein OS=Homo sapiens GN=DNM1L PE=1 SV=2	101	82339	4	4	2	2	760	2992	1	1	1	529.284	1056.55	2	1056.55	0.0009	1	9	0	61.3		38	4.9e-05	MEALIPVIN	-	M	N	K	Oxidation (M); Acetyl (Protein N-term)	2.100000000.0			spec_id: 1.1.3342.2, sample: 1, period: 1, cycle: 3342, experiment: 2, file_path: D:\Users\massUser\Documents\JobRequest\ResultFiles\20180510\20180510153954130187^10.242.16.21^peio0105@gmail.com\ManualInputFile\171104HKETCTN_SCXF3.wiff, spec_rt: 30.1664, spec_prec: 529.2840, spec_stage: 2, charge: 2, polarity: +, File: 171104HKETCTN_SCXF3.wiff
F3	83	DNM1L_HUMAN	Dynamin-1-like protein OS=Homo sapiens GN=DNM1L PE=1 SV=2	101	82339	4	4	2	2	1177	3000	1	1	1	585.338	1168.66	2	1168.65	0.0097	1	10	1	48.66	34	36	0.00031	MEALIPVINK	-	M	K	L	Acetyl (Protein N-term)	2.0000000000.0			spec_id: 1.1.3343.4, sample: 1, period: 1, cycle: 3343, experiment: 4, file_path: D:\Users\massUser\Documents\JobRequest\ResultFiles\20180510\20180510153954130187^10.242.16.21^peio0105@gmail.com\ManualInputFile\171104HKETCTN_SCXF3.wiff, spec_rt: 30.1949, spec_prec: 585.3384, spec_stage: 2, charge: 2, polarity: +, File: 171104HKETCTN_SCXF3.wiff
F3	83	DNM1L_HUMAN	Dynamin-1-like protein OS=Homo sapiens GN=DNM1L PE=1 SV=2	101	82339	4	4	2	2	1232	2096	1	1	1	593.335	1184.66	2	1184.65	0.0088	1	10	1	36.28	29	39	0.0019	MEALIPVINK	-	M	K	L	Oxidation (M); Acetyl (Protein N-term)	2.1000000000.0			spec_id: 1.1.3164.6, sample: 1, period: 1, cycle: 3164, experiment: 6, file_path: D:\Users\massUser\Documents\JobRequest\ResultFiles\20180510\20180510153954130187^10.242.16.21^peio0105@gmail.com\ManualInputFile\171104HKETCTN_SCXF3.wiff, spec_rt: 25.9495, spec_prec: 593.3354, spec_stage: 2, charge: 2, polarity: +, File: 171104HKETCTN_SCXF3.wiff
F3	84	RPAC1_HUMAN	DNA-directed RNA polymerases I and III subunit RPAC1 OS=Homo sapiens GN=POLR1C PE=1 SV=1	100	39453	3	3	2	2	530	1514	1	1	1	489.222	976.43	2	976.417	0.0125	2	10	0	39.67	32	35	0.0016	AASQAVEEM	M	A	M	R	Acetyl (Protein N-term)	2.000000000.0			spec_id: 1.1.3088.6, sample: 1, period: 1, cycle: 3088, experiment: 6, file_path: D:\Users\massUser\Documents\JobRequest\ResultFiles\20180510\20180510153954130187^10.242.16.21^peio0105@gmail.com\ManualInputFile\171104HKETCTN_SCXF3.wiff, spec_rt: 24.1108, spec_prec: 489.2221, spec_stage: 2, charge: 2, polarity: +, File: 171104HKETCTN_SCXF3.wiff
F3	84	RPAC1_HUMAN	DNA-directed RNA polymerases I and III subunit RPAC1 OS=Homo sapiens GN=POLR1C PE=1 SV=1	100	39453	3	3	2	2	568	259	1	1	1	497.213	992.412	2	992.412	-0.0002	2	10	0	30.87	25	33	0.0026	AASQAVEEM	M	A	M	R	Oxidation (M); Acetyl (Protein N-term)	2.000000001.0			spec_id: 1.1.2858.2, sample: 1, period: 1, cycle: 2858, experiment: 2, file_path: D:\Users\massUser\Documents\JobRequest\ResultFiles\20180510\20180510153954130187^10.242.16.21^peio0105@gmail.com\ManualInputFile\171104HKETCTN_SCXF3.wiff, spec_rt: 18.7379, spec_prec: 497.2132, spec_stage: 2, charge: 2, polarity: +, File: 171104HKETCTN_SCXF3.wiff
F3	84	RPAC1_HUMAN	DNA-directed RNA polymerases I and III subunit RPAC1 OS=Homo sapiens GN=POLR1C PE=1 SV=1	100	39453	3	3	2	2	1045	874	1	1	1	567.269	1132.52	2	1132.52	0.005	2	11	1	92.48		37	2.5e-08	AASQAVEEMR	M	A	R	S	Acetyl (Protein N-term)	2.0000000000.0			spec_id: 1.1.2987.8, sample: 1, period: 1, cycle: 2987, experiment: 8, file_path: D:\Users\massUser\Documents\JobRequest\ResultFiles\20180510\20180510153954130187^10.242.16.21^peio0105@gmail.com\ManualInputFile\171104HKETCTN_SCXF3.wiff, spec_rt: 21.6830, spec_prec: 567.2689, spec_stage: 2, charge: 2, polarity: +, File: 171104HKETCTN_SCXF3.wiff
F3	85	HTSF1_HUMAN	HIV Tat-specific factor 1 OS=Homo sapiens GN=HTATSF1 PE=1 SV=1	100	86371	1	1	1	1	2992	1490	1	1	1	926.407	1850.8	2	1850.79	0.0078	2	17	1	100.33	26	33	3.9e-10	SGTNLDGNDEFDEQLR	M	S	R	M	Acetyl (Protein N-term)	2.0000000000000000.0			spec_id: 1.1.3084.11, sample: 1, period: 1, cycle: 3084, experiment: 11, file_path: D:\Users\massUser\Documents\JobRequest\ResultFiles\20180510\20180510153954130187^10.242.16.21^peio0105@gmail.com\ManualInputFile\171104HKETCTN_SCXF3.wiff, spec_rt: 24.0211, spec_prec: 926.4071, spec_stage: 2, charge: 2, polarity: +, File: 171104HKETCTN_SCXF3.wiff
F3	86	DKC1_HUMAN	H/ACA ribonucleoprotein complex subunit 4 OS=Homo sapiens GN=DKC1 PE=1 SV=3	99	58094	2	2	2	2	543	3205	1	1	1	491.782	981.549	2	981.538	0.0108	2	10	0	68.56		36	5.8e-06	ADAEVIILP	M	A	P	K	Acetyl (Protein N-term)	2.000000000.0			spec_id: 1.1.3480.2, sample: 1, period: 1, cycle: 3480, experiment: 2, file_path: D:\Users\massUser\Documents\JobRequest\ResultFiles\20180510\20180510153954130187^10.242.16.21^peio0105@gmail.com\ManualInputFile\171104HKETCTN_SCXF3.wiff, spec_rt: 32.7295, spec_prec: 491.7818, spec_stage: 2, charge: 2, polarity: +, File: 171104HKETCTN_SCXF3.wiff
F3	86	DKC1_HUMAN	H/ACA ribonucleoprotein complex subunit 4 OS=Homo sapiens GN=DKC1 PE=1 SV=3	99	58094	2	2	2	2	955	2224	1	1	1	555.826	1109.64	2	1109.63	0.0033	2	11	1	65.45		35	9e-06	ADAEVIILPK	M	A	K	K	Acetyl (Protein N-term)	2.0000000000.0			spec_id: 1.1.3187.6, sample: 1, period: 1, cycle: 3187, experiment: 6, file_path: D:\Users\massUser\Documents\JobRequest\ResultFiles\20180510\20180510153954130187^10.242.16.21^peio0105@gmail.com\ManualInputFile\171104HKETCTN_SCXF3.wiff, spec_rt: 26.5110, spec_prec: 555.8255, spec_stage: 2, charge: 2, polarity: +, File: 171104HKETCTN_SCXF3.wiff
F3	87	RPR1A_HUMAN	Regulation of nuclear pre-mRNA domain-containing protein 1A OS=Homo sapiens GN=RPRD1A PE=1 SV=1	98	35926	3	3	2	2	492	2456	1	1	1	483.729	965.443	2	965.434	0.0091	2	10	0	66.53		36	9.1e-06	SAFSEAALE	M	S	E	K	Acetyl (Protein N-term)	2.000000000.0			spec_id: 1.1.3235.2, sample: 1, period: 1, cycle: 3235, experiment: 2, file_path: D:\Users\massUser\Documents\JobRequest\ResultFiles\20180510\20180510153954130187^10.242.16.21^peio0105@gmail.com\ManualInputFile\171104HKETCTN_SCXF3.wiff, spec_rt: 27.6614, spec_prec: 483.7289, spec_stage: 2, charge: 2, polarity: +, File: 171104HKETCTN_SCXF3.wiff
F3	87	RPR1A_HUMAN	Regulation of nuclear pre-mRNA domain-containing protein 1A OS=Homo sapiens GN=RPRD1A PE=1 SV=1	98	35926	3	3	2	2	895	1394	1	1	1	547.777	1093.54	2	1093.53	0.0103	2	11	1	56.54		38	0.00014	SAFSEAALEK	M	S	K	K	Acetyl (Protein N-term)	2.0000000000.0			spec_id: 1.1.3073.2, sample: 1, period: 1, cycle: 3073, experiment: 2, file_path: D:\Users\massUser\Documents\JobRequest\ResultFiles\20180510\20180510153954130187^10.242.16.21^peio0105@gmail.com\ManualInputFile\171104HKETCTN_SCXF3.wiff, spec_rt: 23.7383, spec_prec: 547.7770, spec_stage: 2, charge: 2, polarity: +, File: 171104HKETCTN_SCXF3.wiff
F3	87	RPR1A_HUMAN	Regulation of nuclear pre-mRNA domain-containing protein 1A OS=Homo sapiens GN=RPRD1A PE=1 SV=1	98	35926	3	3	2	2	896	1402	1	1	1	547.777	1093.54	2	1093.53	0.0103	2	11	1	50.06		38	0.00062	SAFSEAALEK	M	S	K	K	Acetyl (Protein N-term)	2.0000000000.0			spec_id: 1.1.3074.3, sample: 1, period: 1, cycle: 3074, experiment: 3, file_path: D:\Users\massUser\Documents\JobRequest\ResultFiles\20180510\20180510153954130187^10.242.16.21^peio0105@gmail.com\ManualInputFile\171104HKETCTN_SCXF3.wiff, spec_rt: 23.7639, spec_prec: 547.7770, spec_stage: 2, charge: 2, polarity: +, File: 171104HKETCTN_SCXF3.wiff
F3	88	KPCA_HUMAN	Protein kinase C alpha type OS=Homo sapiens GN=PRKCA PE=1 SV=4	98	77841	1	1	1	1	3055	1316	1	1	1	953.445	1904.87	2	1904.85	0.0248	2	19	1	98.25	31	36	1.8e-09	ADVFPGNDSTASQDVANR	M	A	R	F	Acetyl (Protein N-term)	2.000000000000000000.0			spec_id: 1.1.3057.9, sample: 1, period: 1, cycle: 3057, experiment: 9, file_path: D:\Users\massUser\Documents\JobRequest\ResultFiles\20180510\20180510153954130187^10.242.16.21^peio0105@gmail.com\ManualInputFile\171104HKETCTN_SCXF3.wiff, spec_rt: 23.3663, spec_prec: 953.4447, spec_stage: 2, charge: 2, polarity: +, File: 171104HKETCTN_SCXF3.wiff
F3	89	EDF1_HUMAN	Endothelial differentiation-related factor 1 OS=Homo sapiens GN=EDF1 PE=1 SV=1	98	16359	1	1	1	1	2109	2394	1	1	1	717.355	1432.69	2	1432.68	0.0112	2	13	1	97.93	37	38	7e-09	AESDWDTVTVLR	M	A	R	K	Acetyl (Protein N-term)	2.000000000000.0			spec_id: 1.1.3225.9, sample: 1, period: 1, cycle: 3225, experiment: 9, file_path: D:\Users\massUser\Documents\JobRequest\ResultFiles\20180510\20180510153954130187^10.242.16.21^peio0105@gmail.com\ManualInputFile\171104HKETCTN_SCXF3.wiff, spec_rt: 27.4159, spec_prec: 717.3546, spec_stage: 2, charge: 2, polarity: +, File: 171104HKETCTN_SCXF3.wiff
F3	90	SGT1_HUMAN	Protein SGT1 homolog OS=Homo sapiens GN=SUGT1 PE=1 SV=3	98	41284	2	2	2	2	478	153	1	1	1	481.235	960.455	2	960.451	0.0034	2	12	0	61.12		38	4.2e-05	AAAAAGTATSQ	M	A	Q	R	Acetyl (Protein N-term)	2.00000000000.0			spec_id: 1.1.2829.2, sample: 1, period: 1, cycle: 2829, experiment: 2, file_path: D:\Users\massUser\Documents\JobRequest\ResultFiles\20180510\20180510153954130187^10.242.16.21^peio0105@gmail.com\ManualInputFile\171104HKETCTN_SCXF3.wiff, spec_rt: 18.0344, spec_prec: 481.2346, spec_stage: 2, charge: 2, polarity: +, File: 171104HKETCTN_SCXF3.wiff
F3	90	SGT1_HUMAN	Protein SGT1 homolog OS=Homo sapiens GN=SUGT1 PE=1 SV=3	98	41284	2	2	2	2	986	129	1	1	1	559.292	1116.57	2	1116.55	0.0167	2	13	1	73.3	35	39	1.3e-06	AAAAAGTATSQR	M	A	R	F	Acetyl (Protein N-term)	2.000000000000.0			spec_id: 1.1.2820.5, sample: 1, period: 1, cycle: 2820, experiment: 5, file_path: D:\Users\massUser\Documents\JobRequest\ResultFiles\20180510\20180510153954130187^10.242.16.21^peio0105@gmail.com\ManualInputFile\171104HKETCTN_SCXF3.wiff, spec_rt: 17.8259, spec_prec: 559.2918, spec_stage: 2, charge: 2, polarity: +, File: 171104HKETCTN_SCXF3.wiff
F3	91	VATG1_HUMAN	V-type proton ATPase subunit G 1 OS=Homo sapiens GN=ATP6V1G1 PE=1 SV=3	98	13863	1	1	1	1	2701	2153	1	1	1	835.944	1669.87	2	1669.86	0.0098	2	16	1	97.91	31	38	1.8e-09	ASQSQGIQQLLQAEK	M	A	K	R	Acetyl (Protein N-term)	2.000000000000000.0			spec_id: 1.1.3172.2, sample: 1, period: 1, cycle: 3172, experiment: 2, file_path: D:\Users\massUser\Documents\JobRequest\ResultFiles\20180510\20180510153954130187^10.242.16.21^peio0105@gmail.com\ManualInputFile\171104HKETCTN_SCXF3.wiff, spec_rt: 26.1445, spec_prec: 835.9439, spec_stage: 2, charge: 2, polarity: +, File: 171104HKETCTN_SCXF3.wiff
F3	92	VIGLN_HUMAN	Vigilin OS=Homo sapiens GN=HDLBP PE=1 SV=2	98	141995	1	1	1	1	2469	2319	1	1	1	773.884	1545.75	2	1545.73	0.022	2	15	0	97.52	31	38	2e-09	SSVAVLTQESFAEH	M	S	H	R	Acetyl (Protein N-term)	2.00000000000000.0			spec_id: 1.1.3205.6, sample: 1, period: 1, cycle: 3205, experiment: 6, file_path: D:\Users\massUser\Documents\JobRequest\ResultFiles\20180510\20180510153954130187^10.242.16.21^peio0105@gmail.com\ManualInputFile\171104HKETCTN_SCXF3.wiff, spec_rt: 26.9534, spec_prec: 773.8838, spec_stage: 2, charge: 2, polarity: +, File: 171104HKETCTN_SCXF3.wiff
F3	93	MARE1_HUMAN	Microtubule-associated protein RP/EB family member 1 OS=Homo sapiens GN=MAPRE1 PE=1 SV=3	97	30151	1	1	1	1	2884	1451	1	1	1	877.939	1753.86	2	1753.85	0.016	2	17	1	96.59	28	38	1.2e-09	AVNVYSTSVTSDNLSR	M	A	R	H	Acetyl (Protein N-term)	2.0000000000000000.0			spec_id: 1.1.3080.10, sample: 1, period: 1, cycle: 3080, experiment: 10, file_path: D:\Users\massUser\Documents\JobRequest\ResultFiles\20180510\20180510153954130187^10.242.16.21^peio0105@gmail.com\ManualInputFile\171104HKETCTN_SCXF3.wiff, spec_rt: 23.9214, spec_prec: 877.9394, spec_stage: 2, charge: 2, polarity: +, File: 171104HKETCTN_SCXF3.wiff
F3	94	SF3A3_HUMAN	Splicing factor 3A subunit 3 OS=Homo sapiens GN=SF3A3 PE=1 SV=1	95	59154	2	2	1	1	1242	2168	1	1	1	595.306	1188.6	2	1188.58	0.0162	1	9	1	55.25	33	39	5.3e-05	METILEQQR	-	M	R	R	Acetyl (Protein N-term)	2.000000000.0			spec_id: 1.1.3177.2, sample: 1, period: 1, cycle: 3177, experiment: 2, file_path: D:\Users\massUser\Documents\JobRequest\ResultFiles\20180510\20180510153954130187^10.242.16.21^peio0105@gmail.com\ManualInputFile\171104HKETCTN_SCXF3.wiff, spec_rt: 26.2625, spec_prec: 595.3058, spec_stage: 2, charge: 2, polarity: +, File: 171104HKETCTN_SCXF3.wiff
F3	94	SF3A3_HUMAN	Splicing factor 3A subunit 3 OS=Homo sapiens GN=SF3A3 PE=1 SV=1	95	59154	2	2	1	1	1308	843	1	1	1	603.299	1204.58	2	1204.58	0.0069	1	9	1	72.69	32	38	7.8e-07	METILEQQR	-	M	R	R	Oxidation (M); Acetyl (Protein N-term)	2.100000000.0			spec_id: 1.1.2983.4, sample: 1, period: 1, cycle: 2983, experiment: 4, file_path: D:\Users\massUser\Documents\JobRequest\ResultFiles\20180510\20180510153954130187^10.242.16.21^peio0105@gmail.com\ManualInputFile\171104HKETCTN_SCXF3.wiff, spec_rt: 21.5777, spec_prec: 603.2986, spec_stage: 2, charge: 2, polarity: +, File: 171104HKETCTN_SCXF3.wiff
F3	95	PUR6_HUMAN	Multifunctional protein ADE2 OS=Homo sapiens GN=PAICS PE=1 SV=3	95	47790	2	2	2	2	382	2600	1	1	1	465.252	928.489	2	928.486	0.0025	2	10	0	55.57		38	0.00017	ATAEVLNIG	M	A	G	K	Acetyl (Protein N-term)	2.000000000.0			spec_id: 1.1.3255.4, sample: 1, period: 1, cycle: 3255, experiment: 4, file_path: D:\Users\massUser\Documents\JobRequest\ResultFiles\20180510\20180510153954130187^10.242.16.21^peio0105@gmail.com\ManualInputFile\171104HKETCTN_SCXF3.wiff, spec_rt: 28.1406, spec_prec: 465.2518, spec_stage: 2, charge: 2, polarity: +, File: 171104HKETCTN_SCXF3.wiff
F3	95	PUR6_HUMAN	Multifunctional protein ADE2 OS=Homo sapiens GN=PAICS PE=1 SV=3	95	47790	2	2	2	2	762	1622	1	1	1	529.302	1056.59	2	1056.58	0.0072	2	11	1	78.12		39	1.3e-06	ATAEVLNIGK	M	A	K	K	Acetyl (Protein N-term)	2.0000000000.0			spec_id: 1.1.3109.4, sample: 1, period: 1, cycle: 3109, experiment: 4, file_path: D:\Users\massUser\Documents\JobRequest\ResultFiles\20180510\20180510153954130187^10.242.16.21^peio0105@gmail.com\ManualInputFile\171104HKETCTN_SCXF3.wiff, spec_rt: 24.6156, spec_prec: 529.3016, spec_stage: 2, charge: 2, polarity: +, File: 171104HKETCTN_SCXF3.wiff
F3	96	NASP_HUMAN	Nuclear autoantigenic sperm protein OS=Homo sapiens GN=NASP PE=1 SV=2	95	85471	1	1	1	1	3040	2459	1	1	1	947.466	1892.92	2	1892.9	0.0138	2	20	1	94.53	26	41	1.5e-09	AMESTATAAVAAELVSADK	M	A	K	I	Oxidation (M); Acetyl (Protein N-term)	2.0100000000000000000.0			spec_id: 1.1.3236.4, sample: 1, period: 1, cycle: 3236, experiment: 4, file_path: D:\Users\massUser\Documents\JobRequest\ResultFiles\20180510\20180510153954130187^10.242.16.21^peio0105@gmail.com\ManualInputFile\171104HKETCTN_SCXF3.wiff, spec_rt: 27.6853, spec_prec: 947.4660, spec_stage: 2, charge: 0, polarity: +, File: 171104HKETCTN_SCXF3.wiff
F3	97	GET4_HUMAN	Golgi to ER traffic protein 4 homolog OS=Homo sapiens GN=GET4 PE=1 SV=1	94	36709	2	2	1	1	1152	1561	1	1	1	581.758	1161.5	2	1161.5	0.0037	2	13	0	55.5	24	33	6.2e-06	AAAAAMAEQESA	M	A	A	R	Acetyl (Protein N-term)	2.000000000000.0			spec_id: 1.1.3095.3, sample: 1, period: 1, cycle: 3095, experiment: 3, file_path: D:\Users\massUser\Documents\JobRequest\ResultFiles\20180510\20180510153954130187^10.242.16.21^peio0105@gmail.com\ManualInputFile\171104HKETCTN_SCXF3.wiff, spec_rt: 24.2776, spec_prec: 581.7577, spec_stage: 2, charge: 2, polarity: +, File: 171104HKETCTN_SCXF3.wiff
F3	97	GET4_HUMAN	Golgi to ER traffic protein 4 homolog OS=Homo sapiens GN=GET4 PE=1 SV=1	94	36709	2	2	1	1	1214	678	1	1	1	589.759	1177.5	2	1177.49	0.0106	2	13	0	64.9	28	33	2e-06	AAAAAMAEQESA	M	A	A	R	Oxidation (M); Acetyl (Protein N-term)	2.000001000000.0			spec_id: 1.1.2954.8, sample: 1, period: 1, cycle: 2954, experiment: 8, file_path: D:\Users\massUser\Documents\JobRequest\ResultFiles\20180510\20180510153954130187^10.242.16.21^peio0105@gmail.com\ManualInputFile\171104HKETCTN_SCXF3.wiff, spec_rt: 20.9007, spec_prec: 589.7586, spec_stage: 2, charge: 2, polarity: +, File: 171104HKETCTN_SCXF3.wiff
F3	98	RAB32_HUMAN	Ras-related protein Rab-32 OS=Homo sapiens GN=RAB32 PE=1 SV=3	94	25210	2	2	2	2	2674	1168	1	1	1	825.408	1648.8	2	1648.77	0.033	2	21	0	43.59	25	38	0.00014	AGGGAGDPGLGAAAAPAPET	M	A	T	R	Acetyl (Protein N-term)	2.00000000000000000000.0			spec_id: 1.1.3033.9, sample: 1, period: 1, cycle: 3033, experiment: 9, file_path: D:\Users\massUser\Documents\JobRequest\ResultFiles\20180510\20180510153954130187^10.242.16.21^peio0105@gmail.com\ManualInputFile\171104HKETCTN_SCXF3.wiff, spec_rt: 22.7983, spec_prec: 825.4084, spec_stage: 2, charge: 2, polarity: +, File: 171104HKETCTN_SCXF3.wiff
F3	98	RAB32_HUMAN	Ras-related protein Rab-32 OS=Homo sapiens GN=RAB32 PE=1 SV=3	94	25210	2	2	2	2	2938	691	1	1	1	903.447	1804.88	2	1804.87	0.0095	2	22	1	79.98	34	38	2.5e-07	AGGGAGDPGLGAAAAPAPETR	M	A	R	E	Acetyl (Protein N-term)	2.000000000000000000000.0			spec_id: 1.1.2955.11, sample: 1, period: 1, cycle: 2955, experiment: 11, file_path: D:\Users\massUser\Documents\JobRequest\ResultFiles\20180510\20180510153954130187^10.242.16.21^peio0105@gmail.com\ManualInputFile\171104HKETCTN_SCXF3.wiff, spec_rt: 20.9301, spec_prec: 903.4472, spec_stage: 2, charge: 2, polarity: +, File: 171104HKETCTN_SCXF3.wiff
F3	99	AAR2_HUMAN	Protein AAR2 homolog OS=Homo sapiens GN=AAR2 PE=1 SV=2	94	43843	3	3	1	1	1339	1303	1	1	1	607.809	1213.6	2	1213.6	0.0018	2	12	1	53.29	28	37	2.7e-05	AAVQMDPELAK	M	A	K	R	Acetyl (Protein N-term)	2.00000000000.0			spec_id: 1.1.3056.6, sample: 1, period: 1, cycle: 3056, experiment: 6, file_path: D:\Users\massUser\Documents\JobRequest\ResultFiles\20180510\20180510153954130187^10.242.16.21^peio0105@gmail.com\ManualInputFile\171104HKETCTN_SCXF3.wiff, spec_rt: 23.3335, spec_prec: 607.8088, spec_stage: 2, charge: 2, polarity: +, File: 171104HKETCTN_SCXF3.wiff
F3	99	AAR2_HUMAN	Protein AAR2 homolog OS=Homo sapiens GN=AAR2 PE=1 SV=2	94	43843	3	3	1	1	1340	1325	1	1	1	607.809	1213.6	2	1213.6	0.0018	2	12	1	35.54	33	37	0.0057	AAVQMDPELAK	M	A	K	R	Acetyl (Protein N-term)	2.00000000000.0			spec_id: 1.1.3060.2, sample: 1, period: 1, cycle: 3060, experiment: 2, file_path: D:\Users\massUser\Documents\JobRequest\ResultFiles\20180510\20180510153954130187^10.242.16.21^peio0105@gmail.com\ManualInputFile\171104HKETCTN_SCXF3.wiff, spec_rt: 23.4285, spec_prec: 607.8088, spec_stage: 2, charge: 2, polarity: +, File: 171104HKETCTN_SCXF3.wiff
F3	99	AAR2_HUMAN	Protein AAR2 homolog OS=Homo sapiens GN=AAR2 PE=1 SV=2	94	43843	3	3	1	1	1410	514	1	1	1	615.809	1229.6	2	1229.6	0.0077	2	12	1	67.57	33	38	3.3e-06	AAVQMDPELAK	M	A	K	R	Oxidation (M); Acetyl (Protein N-term)	2.00001000000.0			spec_id: 1.1.2923.4, sample: 1, period: 1, cycle: 2923, experiment: 4, file_path: D:\Users\massUser\Documents\JobRequest\ResultFiles\20180510\20180510153954130187^10.242.16.21^peio0105@gmail.com\ManualInputFile\171104HKETCTN_SCXF3.wiff, spec_rt: 20.1903, spec_prec: 615.8092, spec_stage: 2, charge: 2, polarity: +, File: 171104HKETCTN_SCXF3.wiff
F3	100	DAD1_HUMAN	Dolichyl-diphosphooligosaccharide--protein glycosyltransferase subunit DAD1 OS=Homo sapiens GN=DAD1 PE=1 SV=3	94	12660	1	1	1	1	724	1594	1	1	1	523.8	1045.58	2	1045.58	0.0079	2	11	1	93.66		39	3.1e-08	SASVVSVISR	M	S	R	F	Acetyl (Protein N-term)	2.0000000000.0			spec_id: 1.1.3103.2, sample: 1, period: 1, cycle: 3103, experiment: 2, file_path: D:\Users\massUser\Documents\JobRequest\ResultFiles\20180510\20180510153954130187^10.242.16.21^peio0105@gmail.com\ManualInputFile\171104HKETCTN_SCXF3.wiff, spec_rt: 24.4686, spec_prec: 523.7996, spec_stage: 2, charge: 2, polarity: +, File: 171104HKETCTN_SCXF3.wiff
F3	101	TBCE_HUMAN	Tubulin-specific chaperone E OS=Homo sapiens GN=TBCE PE=1 SV=1	93	59936	2	2	2	2	675	2519	1	1	1	517.259	1032.5	2	1032.5	0.0063	2	11	0	32.45	28	39	0.0032	SDTLTADVIG	M	S	G	R	Acetyl (Protein N-term)	2.0000000000.0			spec_id: 1.1.3245.3, sample: 1, period: 1, cycle: 3245, experiment: 3, file_path: D:\Users\massUser\Documents\JobRequest\ResultFiles\20180510\20180510153954130187^10.242.16.21^peio0105@gmail.com\ManualInputFile\171104HKETCTN_SCXF3.wiff, spec_rt: 27.8902, spec_prec: 517.2592, spec_stage: 2, charge: 2, polarity: +, File: 171104HKETCTN_SCXF3.wiff
F3	101	TBCE_HUMAN	Tubulin-specific chaperone E OS=Homo sapiens GN=TBCE PE=1 SV=1	93	59936	2	2	2	2	1243	1707	1	1	1	595.313	1188.61	2	1188.6	0.0128	2	12	1	92.25	35	39	1.8e-08	SDTLTADVIGR	M	S	R	R	Acetyl (Protein N-term)	2.00000000000.0			spec_id: 1.1.3123.4, sample: 1, period: 1, cycle: 3123, experiment: 4, file_path: D:\Users\massUser\Documents\JobRequest\ResultFiles\20180510\20180510153954130187^10.242.16.21^peio0105@gmail.com\ManualInputFile\171104HKETCTN_SCXF3.wiff, spec_rt: 24.9350, spec_prec: 595.3130, spec_stage: 2, charge: 2, polarity: +, File: 171104HKETCTN_SCXF3.wiff
F3	102	NRBP_HUMAN	Nuclear receptor-binding protein OS=Homo sapiens GN=NRBP1 PE=1 SV=1	92	60377	1	1	1	1	2673	472	1	1	1	825.39	1648.76	2	1648.74	0.0219	2	17	1	92.01		37	2.8e-08	SEGESQTVLSSGSDPK	M	S	K	V	Acetyl (Protein N-term)	2.0000000000000000.0			spec_id: 1.1.2911.5, sample: 1, period: 1, cycle: 2911, experiment: 5, file_path: D:\Users\massUser\Documents\JobRequest\ResultFiles\20180510\20180510153954130187^10.242.16.21^peio0105@gmail.com\ManualInputFile\171104HKETCTN_SCXF3.wiff, spec_rt: 19.9253, spec_prec: 825.3896, spec_stage: 2, charge: 2, polarity: +, File: 171104HKETCTN_SCXF3.wiff
F3	103	UB2G1_HUMAN	Ubiquitin-conjugating enzyme E2 G1 OS=Homo sapiens GN=UBE2G1 PE=1 SV=3	92	19611	2	2	2	2	662	3261	1	1	1	515.3	1028.59	2	1028.58	0.0105	2	10	0	49.76		39	0.00079	TELQSALLL	M	T	L	R	Acetyl (Protein N-term)	2.000000000.0			spec_id: 1.1.3583.2, sample: 1, period: 1, cycle: 3583, experiment: 2, file_path: D:\Users\massUser\Documents\JobRequest\ResultFiles\20180510\20180510153954130187^10.242.16.21^peio0105@gmail.com\ManualInputFile\171104HKETCTN_SCXF3.wiff, spec_rt: 34.0598, spec_prec: 515.3002, spec_stage: 2, charge: 2, polarity: +, File: 171104HKETCTN_SCXF3.wiff
F3	103	UB2G1_HUMAN	Ubiquitin-conjugating enzyme E2 G1 OS=Homo sapiens GN=UBE2G1 PE=1 SV=3	92	19611	2	2	2	2	1233	2683	1	1	1	593.345	1184.68	2	1184.68	-0.0012	2	11	1	78.97	35	38	3.6e-07	TELQSALLLR	M	T	R	R	Acetyl (Protein N-term)	2.0000000000.0			spec_id: 1.1.3270.3, sample: 1, period: 1, cycle: 3270, experiment: 3, file_path: D:\Users\massUser\Documents\JobRequest\ResultFiles\20180510\20180510153954130187^10.242.16.21^peio0105@gmail.com\ManualInputFile\171104HKETCTN_SCXF3.wiff, spec_rt: 28.5062, spec_prec: 593.3449, spec_stage: 2, charge: 2, polarity: +, File: 171104HKETCTN_SCXF3.wiff
F3	104	PURA2_HUMAN	Adenylosuccinate synthetase isozyme 2 OS=Homo sapiens GN=ADSS PE=1 SV=3	91	50465	2	2	2	2	3007	2508	1	1	1	935.409	1868.8	2	1868.79	0.0152	2	19	0	38.34	23	33	0.00025	AFAETYPAASSLPNGDCG	M	A	G	R	Acetyl (Protein N-term)	2.000000000000000000.0			spec_id: 1.1.3243.11, sample: 1, period: 1, cycle: 3243, experiment: 11, file_path: D:\Users\massUser\Documents\JobRequest\ResultFiles\20180510\20180510153954130187^10.242.16.21^peio0105@gmail.com\ManualInputFile\171104HKETCTN_SCXF3.wiff, spec_rt: 27.8542, spec_prec: 935.4092, spec_stage: 2, charge: 2, polarity: +, File: 171104HKETCTN_SCXF3.wiff
F3	104	PURA2_HUMAN	Adenylosuccinate synthetase isozyme 2 OS=Homo sapiens GN=ADSS PE=1 SV=3	91	50465	2	2	2	2	3154	1943	1	1	1	708.335	2121.98	3	2121.94	0.0409	2	21	2	77.07	25	36	5.9e-08	AFAETYPAASSLPNGDCGRP	M	A	P	R	Acetyl (Protein N-term)	2.00000000000000000000.0			spec_id: 1.1.3147.9, sample: 1, period: 1, cycle: 3147, experiment: 9, file_path: D:\Users\massUser\Documents\JobRequest\ResultFiles\20180510\20180510153954130187^10.242.16.21^peio0105@gmail.com\ManualInputFile\171104HKETCTN_SCXF3.wiff, spec_rt: 25.5359, spec_prec: 708.3351, spec_stage: 2, charge: 3, polarity: +, File: 171104HKETCTN_SCXF3.wiff
F3	105	SNP23_HUMAN	Synaptosomal-associated protein 23 OS=Homo sapiens GN=SNAP23 PE=1 SV=1	91	23682	3	3	2	2	1764	1833	1	1	1	668.296	1334.58	2	1334.57	0.0123	1	11	0	30.06	26	34	0.0042	MDNLSSEEIQQ	-	M	Q	R	Acetyl (Protein N-term)	2.00000000000.0			spec_id: 1.1.3136.7, sample: 1, period: 1, cycle: 3136, experiment: 7, file_path: D:\Users\massUser\Documents\JobRequest\ResultFiles\20180510\20180510153954130187^10.242.16.21^peio0105@gmail.com\ManualInputFile\171104HKETCTN_SCXF3.wiff, spec_rt: 25.2625, spec_prec: 668.2964, spec_stage: 2, charge: 2, polarity: +, File: 171104HKETCTN_SCXF3.wiff
F3	105	SNP23_HUMAN	Synaptosomal-associated protein 23 OS=Homo sapiens GN=SNAP23 PE=1 SV=1	91	23682	3	3	2	2	1806	901	1	1	1	676.294	1350.57	2	1350.56	0.0126	1	11	0	29.98	23	32	0.002	MDNLSSEEIQQ	-	M	Q	R	Oxidation (M); Acetyl (Protein N-term)	2.10000000000.0			spec_id: 1.1.2991.5, sample: 1, period: 1, cycle: 2991, experiment: 5, file_path: D:\Users\massUser\Documents\JobRequest\ResultFiles\20180510\20180510153954130187^10.242.16.21^peio0105@gmail.com\ManualInputFile\171104HKETCTN_SCXF3.wiff, spec_rt: 21.7814, spec_prec: 676.2940, spec_stage: 2, charge: 2, polarity: +, File: 171104HKETCTN_SCXF3.wiff
F3	105	SNP23_HUMAN	Synaptosomal-associated protein 23 OS=Homo sapiens GN=SNAP23 PE=1 SV=1	91	23682	3	3	2	2	2345	522	1	1	1	754.348	1506.68	2	1506.66	0.0188	1	12	1	84.34	31	36	5e-08	MDNLSSEEIQQR	-	M	R	A	Oxidation (M); Acetyl (Protein N-term)	2.100000000000.0			spec_id: 1.1.2925.4, sample: 1, period: 1, cycle: 2925, experiment: 4, file_path: D:\Users\massUser\Documents\JobRequest\ResultFiles\20180510\20180510153954130187^10.242.16.21^peio0105@gmail.com\ManualInputFile\171104HKETCTN_SCXF3.wiff, spec_rt: 20.2346, spec_prec: 754.3477, spec_stage: 2, charge: 2, polarity: +, File: 171104HKETCTN_SCXF3.wiff
F3	106	RS2_HUMAN	40S ribosomal protein S2 OS=Homo sapiens GN=RPS2 PE=1 SV=2	91	31590	2	2	1	1	2639	623	1	1	1	812.84	1623.67	2	1623.66	0.0069	2	21	0	61.06	24	30	1.9e-06	ADDAGAAGGPGGPGGPGMGN	M	A	N	R	Acetyl (Protein N-term)	2.00000000000000000000.0			spec_id: 1.1.2948.5, sample: 1, period: 1, cycle: 2948, experiment: 5, file_path: D:\Users\massUser\Documents\JobRequest\ResultFiles\20180510\20180510153954130187^10.242.16.21^peio0105@gmail.com\ManualInputFile\171104HKETCTN_SCXF3.wiff, spec_rt: 20.7533, spec_prec: 812.8399, spec_stage: 2, charge: 2, polarity: +, File: 171104HKETCTN_SCXF3.wiff
F3	106	RS2_HUMAN	40S ribosomal protein S2 OS=Homo sapiens GN=RPS2 PE=1 SV=2	91	31590	2	2	1	1	2663	253	1	1	1	820.842	1639.67	2	1639.65	0.017	2	21	0	53.38	23	29	9.9e-06	ADDAGAAGGPGGPGGPGMGN	M	A	N	R	Oxidation (M); Acetyl (Protein N-term)	2.00000000000000000100.0			spec_id: 1.1.2856.10, sample: 1, period: 1, cycle: 2856, experiment: 10, file_path: D:\Users\massUser\Documents\JobRequest\ResultFiles\20180510\20180510153954130187^10.242.16.21^peio0105@gmail.com\ManualInputFile\171104HKETCTN_SCXF3.wiff, spec_rt: 18.7032, spec_prec: 820.8424, spec_stage: 2, charge: 2, polarity: +, File: 171104HKETCTN_SCXF3.wiff
F3	107	GPN1_HUMAN	GPN-loop GTPase 1 OS=Homo sapiens GN=GPN1 PE=1 SV=1	90	41828	2	2	2	2	1688	2268	1	1	1	657.33	1312.65	2	1312.63	0.0196	2	16	0	29.5	29	38	0.0084	AASAAAAELQASGGP	M	A	P	R	Acetyl (Protein N-term)	2.000000000000000.0			spec_id: 1.1.3193.8, sample: 1, period: 1, cycle: 3193, experiment: 8, file_path: D:\Users\massUser\Documents\JobRequest\ResultFiles\20180510\20180510153954130187^10.242.16.21^peio0105@gmail.com\ManualInputFile\171104HKETCTN_SCXF3.wiff, spec_rt: 26.6633, spec_prec: 657.3300, spec_stage: 2, charge: 2, polarity: +, File: 171104HKETCTN_SCXF3.wiff
F3	107	GPN1_HUMAN	GPN-loop GTPase 1 OS=Homo sapiens GN=GPN1 PE=1 SV=1	90	41828	2	2	2	2	2219	1320	1	1	1	735.377	1468.74	2	1468.73	0.0127	2	17	1	92.05	34	38	1.4e-08	AASAAAAELQASGGPR	M	A	R	H	Acetyl (Protein N-term)	2.0000000000000000.0			spec_id: 1.1.3058.5, sample: 1, period: 1, cycle: 3058, experiment: 5, file_path: D:\Users\massUser\Documents\JobRequest\ResultFiles\20180510\20180510153954130187^10.242.16.21^peio0105@gmail.com\ManualInputFile\171104HKETCTN_SCXF3.wiff, spec_rt: 23.3841, spec_prec: 735.3771, spec_stage: 2, charge: 2, polarity: +, File: 171104HKETCTN_SCXF3.wiff
F3	108	LKHA4_HUMAN	Leukotriene A-4 hydrolase OS=Homo sapiens GN=LTA4H PE=1 SV=2	90	69868	2	2	1	1	2767	1556	1	1	1	853.404	1704.79	2	1704.77	0.0236	2	17	0	82.42	25	37	1.9e-08	PEIVDTCSLASPASVC	M	P	C	R					spec_id: 1.1.3093.4, sample: 1, period: 1, cycle: 3093, experiment: 4, file_path: D:\Users\massUser\Documents\JobRequest\ResultFiles\20180510\20180510153954130187^10.242.16.21^peio0105@gmail.com\ManualInputFile\171104HKETCTN_SCXF3.wiff, spec_rt: 24.2398, spec_prec: 853.4040, spec_stage: 2, charge: 2, polarity: +, File: 171104HKETCTN_SCXF3.wiff
F3	108	LKHA4_HUMAN	Leukotriene A-4 hydrolase OS=Homo sapiens GN=LTA4H PE=1 SV=2	90	69868	2	2	1	1	2768	1545	1	1	1	569.273	1704.8	3	1704.77	0.0258	2	17	0	30.9	22	37	0.0013	PEIVDTCSLASPASVC	M	P	C	R					spec_id: 1.1.3092.4, sample: 1, period: 1, cycle: 3092, experiment: 4, file_path: D:\Users\massUser\Documents\JobRequest\ResultFiles\20180510\20180510153954130187^10.242.16.21^peio0105@gmail.com\ManualInputFile\171104HKETCTN_SCXF3.wiff, spec_rt: 24.2042, spec_prec: 569.2725, spec_stage: 2, charge: 3, polarity: +, File: 171104HKETCTN_SCXF3.wiff
F3	109	ATG4B_HUMAN	Cysteine protease ATG4B OS=Homo sapiens GN=ATG4B PE=1 SV=2	88	45007	3	3	2	2	1493	3189	1	1	1	628.796	1255.58	2	1255.56	0.0138	1	11	0	27.82	27	37	0.0079	MDAATLTYDTL	-	M	L	R	Acetyl (Protein N-term)	2.00000000000.0			spec_id: 1.1.3467.2, sample: 1, period: 1, cycle: 3467, experiment: 2, file_path: D:\Users\massUser\Documents\JobRequest\ResultFiles\20180510\20180510153954130187^10.242.16.21^peio0105@gmail.com\ManualInputFile\171104HKETCTN_SCXF3.wiff, spec_rt: 32.4685, spec_prec: 628.7963, spec_stage: 2, charge: 2, polarity: +, File: 171104HKETCTN_SCXF3.wiff
F3	109	ATG4B_HUMAN	Cysteine protease ATG4B OS=Homo sapiens GN=ATG4B PE=1 SV=2	88	45007	3	3	2	2	1539	2792	1	1	1	636.796	1271.58	2	1271.56	0.0183	1	11	0	30.07	22	36	0.0015	MDAATLTYDTL	-	M	L	R	Oxidation (M); Acetyl (Protein N-term)	2.10000000000.0			spec_id: 1.1.3291.2, sample: 1, period: 1, cycle: 3291, experiment: 2, file_path: D:\Users\massUser\Documents\JobRequest\ResultFiles\20180510\20180510153954130187^10.242.16.21^peio0105@gmail.com\ManualInputFile\171104HKETCTN_SCXF3.wiff, spec_rt: 28.9855, spec_prec: 636.7960, spec_stage: 2, charge: 2, polarity: +, File: 171104HKETCTN_SCXF3.wiff
F3	109	ATG4B_HUMAN	Cysteine protease ATG4B OS=Homo sapiens GN=ATG4B PE=1 SV=2	88	45007	3	3	2	2	2089	1970	1	1	1	714.839	1427.66	2	1427.66	0.0032	1	12	1	79.55	25	37	3.5e-08	MDAATLTYDTLR	-	M	R	F	Oxidation (M); Acetyl (Protein N-term)	2.100000000000.0			spec_id: 1.1.3150.7, sample: 1, period: 1, cycle: 3150, experiment: 7, file_path: D:\Users\massUser\Documents\JobRequest\ResultFiles\20180510\20180510153954130187^10.242.16.21^peio0105@gmail.com\ManualInputFile\171104HKETCTN_SCXF3.wiff, spec_rt: 25.6065, spec_prec: 714.8390, spec_stage: 2, charge: 2, polarity: +, File: 171104HKETCTN_SCXF3.wiff
F3	110	TCPB_HUMAN	T-complex protein 1 subunit beta OS=Homo sapiens GN=CCT2 PE=1 SV=4	87	57794	2	2	2	2	1197	3281	1	1	1	587.335	1172.66	2	1172.64	0.0117	2	12	0	35.81	22	38	0.00044	ASLSLAPVNIF	M	A	F	K	Acetyl (Protein N-term)	2.00000000000.0			spec_id: 1.1.3723.2, sample: 1, period: 1, cycle: 3723, experiment: 2, file_path: D:\Users\massUser\Documents\JobRequest\ResultFiles\20180510\20180510153954130187^10.242.16.21^peio0105@gmail.com\ManualInputFile\171104HKETCTN_SCXF3.wiff, spec_rt: 35.3347, spec_prec: 587.3352, spec_stage: 2, charge: 2, polarity: +, File: 171104HKETCTN_SCXF3.wiff
F3	110	TCPB_HUMAN	T-complex protein 1 subunit beta OS=Homo sapiens GN=CCT2 PE=1 SV=4	87	57794	2	2	2	2	1648	3027	1	1	1	651.382	1300.75	2	1300.74	0.01	2	13	1	75.6	26	37	9.8e-08	ASLSLAPVNIFK	M	A	K	A	Acetyl (Protein N-term)	2.000000000000.0			spec_id: 1.1.3349.5, sample: 1, period: 1, cycle: 3349, experiment: 5, file_path: D:\Users\massUser\Documents\JobRequest\ResultFiles\20180510\20180510153954130187^10.242.16.21^peio0105@gmail.com\ManualInputFile\171104HKETCTN_SCXF3.wiff, spec_rt: 30.3551, spec_prec: 651.3818, spec_stage: 2, charge: 2, polarity: +, File: 171104HKETCTN_SCXF3.wiff
F3	111	APT_HUMAN	Adenine phosphoribosyltransferase OS=Homo sapiens GN=APRT PE=1 SV=2	87	19766	2	2	2	2	1190	2364	1	1	1	587.29	1172.56	2	1172.56	0.0088	2	11	0	47.75		37	0.00088	ADSELQLVEQ	M	A	Q	R	Acetyl (Protein N-term)	2.0000000000.0			spec_id: 1.1.3218.2, sample: 1, period: 1, cycle: 3218, experiment: 2, file_path: D:\Users\massUser\Documents\JobRequest\ResultFiles\20180510\20180510153954130187^10.242.16.21^peio0105@gmail.com\ManualInputFile\171104HKETCTN_SCXF3.wiff, spec_rt: 27.2553, spec_prec: 587.2897, spec_stage: 2, charge: 2, polarity: +, File: 171104HKETCTN_SCXF3.wiff
F3	111	APT_HUMAN	Adenine phosphoribosyltransferase OS=Homo sapiens GN=APRT PE=1 SV=2	87	19766	2	2	2	2	1743	1571	1	1	1	665.349	1328.68	2	1328.66	0.0265	2	12	1	75.85	36	39	9.8e-07	ADSELQLVEQR	M	A	R	I	Acetyl (Protein N-term)	2.00000000000.0			spec_id: 1.1.3097.5, sample: 1, period: 1, cycle: 3097, experiment: 5, file_path: D:\Users\massUser\Documents\JobRequest\ResultFiles\20180510\20180510153954130187^10.242.16.21^peio0105@gmail.com\ManualInputFile\171104HKETCTN_SCXF3.wiff, spec_rt: 24.3259, spec_prec: 665.3491, spec_stage: 2, charge: 2, polarity: +, File: 171104HKETCTN_SCXF3.wiff
F3	112	NUBP2_HUMAN	Cytosolic Fe-S cluster assembly factor NUBP2 OS=Homo sapiens GN=NUBP2 PE=1 SV=1	86	29206	2	2	1	1	2088	1469	1	1	1	714.36	1426.71	2	1426.69	0.0188	1	14	1	41.55	29	38	0.00059	MEAAAEPGNLAGVR	-	M	R	H	Acetyl (Protein N-term)	2.00000000000000.0			spec_id: 1.1.3082.8, sample: 1, period: 1, cycle: 3082, experiment: 8, file_path: D:\Users\massUser\Documents\JobRequest\ResultFiles\20180510\20180510153954130187^10.242.16.21^peio0105@gmail.com\ManualInputFile\171104HKETCTN_SCXF3.wiff, spec_rt: 23.9669, spec_prec: 714.3604, spec_stage: 2, charge: 2, polarity: +, File: 171104HKETCTN_SCXF3.wiff
F3	112	NUBP2_HUMAN	Cytosolic Fe-S cluster assembly factor NUBP2 OS=Homo sapiens GN=NUBP2 PE=1 SV=1	86	29206	2	2	1	1	2137	852	1	1	1	722.355	1442.69	2	1442.68	0.0123	1	14	1	75.32	32	37	5e-07	MEAAAEPGNLAGVR	-	M	R	H	Oxidation (M); Acetyl (Protein N-term)	2.10000000000000.0			spec_id: 1.1.2984.3, sample: 1, period: 1, cycle: 2984, experiment: 3, file_path: D:\Users\massUser\Documents\JobRequest\ResultFiles\20180510\20180510153954130187^10.242.16.21^peio0105@gmail.com\ManualInputFile\171104HKETCTN_SCXF3.wiff, spec_rt: 21.6040, spec_prec: 722.3546, spec_stage: 2, charge: 2, polarity: +, File: 171104HKETCTN_SCXF3.wiff
F3	113	YBOX1_HUMAN	Nuclease-sensitive element-binding protein 1 OS=Homo sapiens GN=YBX1 PE=1 SV=3	86	35903	1	1	1	1	3248	937	1	1	1	816.747	2447.22	3	2447.18	0.0379	2	26	1	85.96	25	37	8.7e-09	SSEAETQQPPAAPPAAPALSAADTK	M	S	K	P	Acetyl (Protein N-term)	2.0000000000000000000000000.0			spec_id: 1.1.3000.3, sample: 1, period: 1, cycle: 3000, experiment: 3, file_path: D:\Users\massUser\Documents\JobRequest\ResultFiles\20180510\20180510153954130187^10.242.16.21^peio0105@gmail.com\ManualInputFile\171104HKETCTN_SCXF3.wiff, spec_rt: 22.0004, spec_prec: 816.7471, spec_stage: 2, charge: 3, polarity: +, File: 171104HKETCTN_SCXF3.wiff
F3	114	HDDC2_HUMAN	HD domain-containing protein 2 OS=Homo sapiens GN=HDDC2 PE=1 SV=1	86	23547	1	1	1	1	1369	794	1	1	1	610.788	1219.56	2	1219.55	0.0137	2	14	0	85.8		37	1.2e-07	ASVSSATFSGHGA	M	A	A	R	Acetyl (Protein N-term)	2.0000000000000.0			spec_id: 1.1.2976.5, sample: 1, period: 1, cycle: 2976, experiment: 5, file_path: D:\Users\massUser\Documents\JobRequest\ResultFiles\20180510\20180510153954130187^10.242.16.21^peio0105@gmail.com\ManualInputFile\171104HKETCTN_SCXF3.wiff, spec_rt: 21.4094, spec_prec: 610.7876, spec_stage: 2, charge: 2, polarity: +, File: 171104HKETCTN_SCXF3.wiff
F3	115	EYA3_HUMAN	Eyes absent homolog 3 OS=Homo sapiens GN=EYA3 PE=1 SV=3	86	62966	2	2	1	1	2607	1119	1	1	1	807.381	1612.75	2	1612.73	0.0192	1	13	1	74.04	31	37	4.6e-07	MEEEQDLPEQPVK	-	M	K	K	Acetyl (Protein N-term)	2.0000000000000.0			spec_id: 1.1.3027.11, sample: 1, period: 1, cycle: 3027, experiment: 11, file_path: D:\Users\massUser\Documents\JobRequest\ResultFiles\20180510\20180510153954130187^10.242.16.21^peio0105@gmail.com\ManualInputFile\171104HKETCTN_SCXF3.wiff, spec_rt: 22.6545, spec_prec: 807.3814, spec_stage: 2, charge: 2, polarity: +, File: 171104HKETCTN_SCXF3.wiff
F3	115	EYA3_HUMAN	Eyes absent homolog 3 OS=Homo sapiens GN=EYA3 PE=1 SV=3	86	62966	2	2	1	1	2646	617	1	1	1	815.376	1628.74	2	1628.72	0.0127	1	13	1	38.01	22	35	0.00027	MEEEQDLPEQPVK	-	M	K	K	Oxidation (M); Acetyl (Protein N-term)	2.1000000000000.0			spec_id: 1.1.2946.8, sample: 1, period: 1, cycle: 2946, experiment: 8, file_path: D:\Users\massUser\Documents\JobRequest\ResultFiles\20180510\20180510153954130187^10.242.16.21^peio0105@gmail.com\ManualInputFile\171104HKETCTN_SCXF3.wiff, spec_rt: 20.7256, spec_prec: 815.3756, spec_stage: 2, charge: 2, polarity: +, File: 171104HKETCTN_SCXF3.wiff
F3	116	EXOC6_HUMAN	Exocyst complex component 6 OS=Homo sapiens GN=EXOC6 PE=1 SV=3	85	94404	1	1	1	1	2455	698	1	1	1	770.852	1539.69	2	1539.67	0.0198	2	15	0	85.43	29	35	2.5e-08	AENSESLGTVPEHE	M	A	E	R	Acetyl (Protein N-term)	2.00000000000000.0			spec_id: 1.1.2956.8, sample: 1, period: 1, cycle: 2956, experiment: 8, file_path: D:\Users\massUser\Documents\JobRequest\ResultFiles\20180510\20180510153954130187^10.242.16.21^peio0105@gmail.com\ManualInputFile\171104HKETCTN_SCXF3.wiff, spec_rt: 20.9546, spec_prec: 770.8516, spec_stage: 2, charge: 2, polarity: +, File: 171104HKETCTN_SCXF3.wiff
F3	117	LEGL_HUMAN	Galectin-related protein OS=Homo sapiens GN=LGALSL PE=1 SV=2	85	19202	2	2	2	2	672	1474	1	1	1	516.749	1031.48	2	1031.48	0.0061	2	12	0	22.58	22	37	0.0076	AGSVADSDAVV	M	A	V	K	Acetyl (Protein N-term)	2.00000000000.0			spec_id: 1.1.3083.3, sample: 1, period: 1, cycle: 3083, experiment: 3, file_path: D:\Users\massUser\Documents\JobRequest\ResultFiles\20180510\20180510153954130187^10.242.16.21^peio0105@gmail.com\ManualInputFile\171104HKETCTN_SCXF3.wiff, spec_rt: 23.9831, spec_prec: 516.7489, spec_stage: 2, charge: 2, polarity: +, File: 171104HKETCTN_SCXF3.wiff
F3	117	LEGL_HUMAN	Galectin-related protein OS=Homo sapiens GN=LGALSL PE=1 SV=2	85	19202	2	2	2	2	1149	521	1	1	1	580.794	1159.57	2	1159.57	0.0024	2	13	1	92.95		39	3.8e-08	AGSVADSDAVVK	M	A	K	L	Acetyl (Protein N-term)	2.000000000000.0			spec_id: 1.1.2925.3, sample: 1, period: 1, cycle: 2925, experiment: 3, file_path: D:\Users\massUser\Documents\JobRequest\ResultFiles\20180510\20180510153954130187^10.242.16.21^peio0105@gmail.com\ManualInputFile\171104HKETCTN_SCXF3.wiff, spec_rt: 20.2313, spec_prec: 580.7945, spec_stage: 2, charge: 2, polarity: +, File: 171104HKETCTN_SCXF3.wiff
F3	118	LMNB1_HUMAN	Lamin-B1 OS=Homo sapiens GN=LMNB1 PE=1 SV=2	84	66653	3	3	2	2	454	268	1	1	1	476.267	950.52	2	950.519	0.0019	2	10	1	58.06	36	37	5.8e-05	ATATPVPPR	M	A	R	M	Acetyl (Protein N-term)	2.000000000.0			spec_id: 1.1.2860.2, sample: 1, period: 1, cycle: 2860, experiment: 2, file_path: D:\Users\massUser\Documents\JobRequest\ResultFiles\20180510\20180510153954130187^10.242.16.21^peio0105@gmail.com\ManualInputFile\171104HKETCTN_SCXF3.wiff, spec_rt: 18.7870, spec_prec: 476.2675, spec_stage: 2, charge: 2, polarity: +, File: 171104HKETCTN_SCXF3.wiff
F3	118	LMNB1_HUMAN	Lamin-B1 OS=Homo sapiens GN=LMNB1 PE=1 SV=2	84	66653	3	3	2	2	1397	685	1	1	1	613.819	1225.62	2	1225.61	0.0107	2	13	2	52.48	31	38	7.6e-05	ATATPVPPRMGS	M	A	S	R	Acetyl (Protein N-term)	2.000000000000.0			spec_id: 1.1.2955.5, sample: 1, period: 1, cycle: 2955, experiment: 5, file_path: D:\Users\massUser\Documents\JobRequest\ResultFiles\20180510\20180510153954130187^10.242.16.21^peio0105@gmail.com\ManualInputFile\171104HKETCTN_SCXF3.wiff, spec_rt: 20.9201, spec_prec: 613.8189, spec_stage: 2, charge: 2, polarity: +, File: 171104HKETCTN_SCXF3.wiff
F3	118	LMNB1_HUMAN	Lamin-B1 OS=Homo sapiens GN=LMNB1 PE=1 SV=2	84	66653	3	3	2	2	1448	201	1	1	1	621.816	1241.62	2	1241.61	0.0094	2	13	2	33.72	23	38	0.00088	ATATPVPPRMGS	M	A	S	R	Oxidation (M); Acetyl (Protein N-term)	2.000000000100.0			spec_id: 1.1.2845.4, sample: 1, period: 1, cycle: 2845, experiment: 4, file_path: D:\Users\massUser\Documents\JobRequest\ResultFiles\20180510\20180510153954130187^10.242.16.21^peio0105@gmail.com\ManualInputFile\171104HKETCTN_SCXF3.wiff, spec_rt: 18.4335, spec_prec: 621.8157, spec_stage: 2, charge: 2, polarity: +, File: 171104HKETCTN_SCXF3.wiff
F3	119	SYK_HUMAN	Lysine--tRNA ligase OS=Homo sapiens GN=KARS PE=1 SV=3	84	68461	4	4	4	4	96	1191	1	1	1	400.714	799.413	2	799.408	0.0051	2	9	0	43.13	26	34	0.0002	AAVQAAEV	M	A	V	K	Acetyl (Protein N-term)	2.00000000.0			spec_id: 1.1.3041.2, sample: 1, period: 1, cycle: 3041, experiment: 2, file_path: D:\Users\massUser\Documents\JobRequest\ResultFiles\20180510\20180510153954130187^10.242.16.21^peio0105@gmail.com\ManualInputFile\171104HKETCTN_SCXF3.wiff, spec_rt: 22.9613, spec_prec: 400.7136, spec_stage: 2, charge: 2, polarity: +, File: 171104HKETCTN_SCXF3.wiff
F3	119	SYK_HUMAN	Lysine--tRNA ligase OS=Homo sapiens GN=KARS PE=1 SV=3	84	68461	4	4	4	4	379	391	1	1	1	464.762	927.508	2	927.503	0.0059	2	10	1	65.5	37	38	1.5e-05	AAVQAAEVK	M	A	K	V	Acetyl (Protein N-term)	2.000000000.0			spec_id: 1.1.2892.2, sample: 1, period: 1, cycle: 2892, experiment: 2, file_path: D:\Users\massUser\Documents\JobRequest\ResultFiles\20180510\20180510153954130187^10.242.16.21^peio0105@gmail.com\ManualInputFile\171104HKETCTN_SCXF3.wiff, spec_rt: 19.5332, spec_prec: 464.7615, spec_stage: 2, charge: 2, polarity: +, File: 171104HKETCTN_SCXF3.wiff
F3	119	SYK_HUMAN	Lysine--tRNA ligase OS=Homo sapiens GN=KARS PE=1 SV=3	84	68461	4	4	4	4	2361	1279	1	1	1	756.884	1511.75	2	1511.75	0.0075	2	16	2	38.5	33	38	0.0027	AAVQAAEVKVDGSEP	M	A	P	K	Acetyl (Protein N-term)	2.000000000000000.0			spec_id: 1.1.3053.8, sample: 1, period: 1, cycle: 3053, experiment: 8, file_path: D:\Users\massUser\Documents\JobRequest\ResultFiles\20180510\20180510153954130187^10.242.16.21^peio0105@gmail.com\ManualInputFile\171104HKETCTN_SCXF3.wiff, spec_rt: 23.2625, spec_prec: 756.8844, spec_stage: 2, charge: 2, polarity: +, File: 171104HKETCTN_SCXF3.wiff
F3	119	SYK_HUMAN	Lysine--tRNA ligase OS=Homo sapiens GN=KARS PE=1 SV=3	84	68461	4	4	4	4	2965	1297	1	1	1	912.946	1823.88	2	1823.86	0.0146	580	597	0	25.59	22	38	0.004	ENVATTDTLESTTVGTSV	K	E	V	-					spec_id: 1.1.3055.10, sample: 1, period: 1, cycle: 3055, experiment: 10, file_path: D:\Users\massUser\Documents\JobRequest\ResultFiles\20180510\20180510153954130187^10.242.16.21^peio0105@gmail.com\ManualInputFile\171104HKETCTN_SCXF3.wiff, spec_rt: 23.3155, spec_prec: 912.9464, spec_stage: 2, charge: 2, polarity: +, File: 171104HKETCTN_SCXF3.wiff
F3	120	PGM2_HUMAN	Phosphoglucomutase-2 OS=Homo sapiens GN=PGM2 PE=1 SV=4	84	68754	1	1	1	1	1536	388	1	1	1	636.304	1270.59	2	1270.58	0.0143	2	14	1	84.13	31	36	4.8e-08	AAPEGSGLGEDAR	M	A	R	L	Acetyl (Protein N-term)	2.0000000000000.0			spec_id: 1.1.2891.4, sample: 1, period: 1, cycle: 2891, experiment: 4, file_path: D:\Users\massUser\Documents\JobRequest\ResultFiles\20180510\20180510153954130187^10.242.16.21^peio0105@gmail.com\ManualInputFile\171104HKETCTN_SCXF3.wiff, spec_rt: 19.5145, spec_prec: 636.3039, spec_stage: 2, charge: 2, polarity: +, File: 171104HKETCTN_SCXF3.wiff
F3	121	PSMG3_HUMAN	Proteasome assembly chaperone 3 OS=Homo sapiens GN=PSMG3 PE=1 SV=1	84	13267	3	3	2	2	772	2295	1	1	1	531.764	1061.51	2	1061.5	0.0174	1	9	0	29.94	28	39	0.0059	MEDTPLVIS	-	M	S	K	Oxidation (M); Acetyl (Protein N-term)	2.100000000.0			spec_id: 1.1.3199.3, sample: 1, period: 1, cycle: 3199, experiment: 3, file_path: D:\Users\massUser\Documents\JobRequest\ResultFiles\20180510\20180510153954130187^10.242.16.21^peio0105@gmail.com\ManualInputFile\171104HKETCTN_SCXF3.wiff, spec_rt: 26.8031, spec_prec: 531.7635, spec_stage: 2, charge: 2, polarity: +, File: 171104HKETCTN_SCXF3.wiff
F3	121	PSMG3_HUMAN	Proteasome assembly chaperone 3 OS=Homo sapiens GN=PSMG3 PE=1 SV=1	84	13267	3	3	2	2	1200	1927	1	1	1	587.811	1173.61	2	1173.6	0.0121	1	10	1	65.56	29	39	2.1e-06	MEDTPLVISK	-	M	K	Q	Acetyl (Protein N-term)	2.0000000000.0			spec_id: 1.1.3146.3, sample: 1, period: 1, cycle: 3146, experiment: 3, file_path: D:\Users\massUser\Documents\JobRequest\ResultFiles\20180510\20180510153954130187^10.242.16.21^peio0105@gmail.com\ManualInputFile\171104HKETCTN_SCXF3.wiff, spec_rt: 25.5013, spec_prec: 587.8109, spec_stage: 2, charge: 2, polarity: +, File: 171104HKETCTN_SCXF3.wiff
F3	121	PSMG3_HUMAN	Proteasome assembly chaperone 3 OS=Homo sapiens GN=PSMG3 PE=1 SV=1	84	13267	3	3	2	2	1247	1101	1	1	1	595.805	1189.59	2	1189.59	0.0046	1	10	1	41.88	23	39	0.00012	MEDTPLVISK	-	M	K	Q	Oxidation (M); Acetyl (Protein N-term)	2.1000000000.0			spec_id: 1.1.3026.3, sample: 1, period: 1, cycle: 3026, experiment: 3, file_path: D:\Users\massUser\Documents\JobRequest\ResultFiles\20180510\20180510153954130187^10.242.16.21^peio0105@gmail.com\ManualInputFile\171104HKETCTN_SCXF3.wiff, spec_rt: 22.6168, spec_prec: 595.8046, spec_stage: 2, charge: 2, polarity: +, File: 171104HKETCTN_SCXF3.wiff
F3	122	MAGD2_HUMAN	Melanoma-associated antigen D2 OS=Homo sapiens GN=MAGED2 PE=1 SV=2	84	65085	1	1	1	1	1376	177	1	1	1	611.79	1221.57	2	1221.55	0.0177	2	13	1	83.94	29	37	3.3e-08	SDTSESGAGLTR	M	S	R	F	Acetyl (Protein N-term)	2.000000000000.0			spec_id: 1.1.2836.3, sample: 1, period: 1, cycle: 2836, experiment: 3, file_path: D:\Users\massUser\Documents\JobRequest\ResultFiles\20180510\20180510153954130187^10.242.16.21^peio0105@gmail.com\ManualInputFile\171104HKETCTN_SCXF3.wiff, spec_rt: 18.2167, spec_prec: 611.7898, spec_stage: 2, charge: 2, polarity: +, File: 171104HKETCTN_SCXF3.wiff
F3	123	IPO7_HUMAN	Importin-7 OS=Homo sapiens GN=IPO7 PE=1 SV=1	84	120751	1	1	1	1	1751	2556	1	1	1	665.846	1329.68	2	1329.66	0.018	1	11	1	83.9	29	39	3e-08	MDPNTIIEALR	-	M	R	G	Oxidation (M); Acetyl (Protein N-term)	2.10000000000.0			spec_id: 1.1.3249.3, sample: 1, period: 1, cycle: 3249, experiment: 3, file_path: D:\Users\massUser\Documents\JobRequest\ResultFiles\20180510\20180510153954130187^10.242.16.21^peio0105@gmail.com\ManualInputFile\171104HKETCTN_SCXF3.wiff, spec_rt: 27.9964, spec_prec: 665.8462, spec_stage: 2, charge: 2, polarity: +, File: 171104HKETCTN_SCXF3.wiff
F3	124	F192A_HUMAN	Protein FAM192A OS=Homo sapiens GN=FAM192A PE=1 SV=1	83	29123	1	1	1	1	1663	1143	1	1	1	653.306	1304.6	2	1304.59	0.006	1	12	1	83.11	30	36	5e-08	MDGGDDGNLIIK	-	M	K	K	Oxidation (M); Acetyl (Protein N-term)	2.100000000000.0			spec_id: 1.1.3030.5, sample: 1, period: 1, cycle: 3030, experiment: 5, file_path: D:\Users\massUser\Documents\JobRequest\ResultFiles\20180510\20180510153954130187^10.242.16.21^peio0105@gmail.com\ManualInputFile\171104HKETCTN_SCXF3.wiff, spec_rt: 22.7180, spec_prec: 653.3062, spec_stage: 2, charge: 2, polarity: +, File: 171104HKETCTN_SCXF3.wiff
F3	125	IGBP1_HUMAN	Immunoglobulin-binding protein 1 OS=Homo sapiens GN=IGBP1 PE=1 SV=1	83	39312	2	2	2	2	644	2788	1	1	1	514.254	1026.49	2	1026.49	0.0071	2	10	0	42.36		36	0.0025	AAEDELQLP	M	A	P	R	Acetyl (Protein N-term)	2.000000000.0			spec_id: 1.1.3290.2, sample: 1, period: 1, cycle: 3290, experiment: 2, file_path: D:\Users\massUser\Documents\JobRequest\ResultFiles\20180510\20180510153954130187^10.242.16.21^peio0105@gmail.com\ManualInputFile\171104HKETCTN_SCXF3.wiff, spec_rt: 28.9598, spec_prec: 514.2543, spec_stage: 2, charge: 2, polarity: +, File: 171104HKETCTN_SCXF3.wiff
F3	125	IGBP1_HUMAN	Immunoglobulin-binding protein 1 OS=Homo sapiens GN=IGBP1 PE=1 SV=1	83	39312	2	2	2	2	1230	1569	1	1	1	592.313	1182.61	2	1182.59	0.0226	2	11	1	73.98	31	38	5.5e-07	AAEDELQLPR	M	A	R	L	Acetyl (Protein N-term)	2.0000000000.0			spec_id: 1.1.3097.3, sample: 1, period: 1, cycle: 3097, experiment: 3, file_path: D:\Users\massUser\Documents\JobRequest\ResultFiles\20180510\20180510153954130187^10.242.16.21^peio0105@gmail.com\ManualInputFile\171104HKETCTN_SCXF3.wiff, spec_rt: 24.3226, spec_prec: 592.3126, spec_stage: 2, charge: 2, polarity: +, File: 171104HKETCTN_SCXF3.wiff
F3	126	MCA3_HUMAN	Eukaryotic translation elongation factor 1 epsilon-1 OS=Homo sapiens GN=EEF1E1 PE=1 SV=1	83	19855	2	2	2	2	659	3202	1	1	1	515.281	1028.55	2	1028.54	0.0089	2	11	0	50.46	32	39	0.00014	AAAAELSLLE	M	A	E	K	Acetyl (Protein N-term)	2.0000000000.0			spec_id: 1.1.3478.2, sample: 1, period: 1, cycle: 3478, experiment: 2, file_path: D:\Users\massUser\Documents\JobRequest\ResultFiles\20180510\20180510153954130187^10.242.16.21^peio0105@gmail.com\ManualInputFile\171104HKETCTN_SCXF3.wiff, spec_rt: 32.6730, spec_prec: 515.2812, spec_stage: 2, charge: 2, polarity: +, File: 171104HKETCTN_SCXF3.wiff
F3	126	MCA3_HUMAN	Eukaryotic translation elongation factor 1 epsilon-1 OS=Homo sapiens GN=EEF1E1 PE=1 SV=1	83	19855	2	2	2	2	1141	2572	1	1	1	579.33	1156.64	2	1156.63	0.0106	2	12	1	67.24		38	1.2e-05	AAAAELSLLEK	M	A	K	S	Acetyl (Protein N-term)	2.00000000000.0			spec_id: 1.1.3252.4, sample: 1, period: 1, cycle: 3252, experiment: 4, file_path: D:\Users\massUser\Documents\JobRequest\ResultFiles\20180510\20180510153954130187^10.242.16.21^peio0105@gmail.com\ManualInputFile\171104HKETCTN_SCXF3.wiff, spec_rt: 28.0666, spec_prec: 579.3295, spec_stage: 2, charge: 2, polarity: +, File: 171104HKETCTN_SCXF3.wiff
F3	127	PDCD5_HUMAN	Programmed cell death protein 5 OS=Homo sapiens GN=PDCD5 PE=1 SV=3	83	14276	2	2	2	2	386	2728	1	1	1	466.218	930.422	2	930.418	0.0041	2	9	0	44.04	33	35	0.00075	ADEELEAL	M	A	L	R	Acetyl (Protein N-term)	2.00000000.0			spec_id: 1.1.3277.2, sample: 1, period: 1, cycle: 3277, experiment: 2, file_path: D:\Users\massUser\Documents\JobRequest\ResultFiles\20180510\20180510153954130187^10.242.16.21^peio0105@gmail.com\ManualInputFile\171104HKETCTN_SCXF3.wiff, spec_rt: 28.6785, spec_prec: 466.2184, spec_stage: 2, charge: 2, polarity: +, File: 171104HKETCTN_SCXF3.wiff
F3	127	PDCD5_HUMAN	Programmed cell death protein 5 OS=Homo sapiens GN=PDCD5 PE=1 SV=3	83	14276	2	2	2	2	861	1624	1	1	1	544.27	1086.53	2	1086.52	0.0062	2	10	1	73.53		37	2.1e-06	ADEELEALR	M	A	R	R	Acetyl (Protein N-term)	2.000000000.0			spec_id: 1.1.3109.6, sample: 1, period: 1, cycle: 3109, experiment: 6, file_path: D:\Users\massUser\Documents\JobRequest\ResultFiles\20180510\20180510153954130187^10.242.16.21^peio0105@gmail.com\ManualInputFile\171104HKETCTN_SCXF3.wiff, spec_rt: 24.6189, spec_prec: 544.2700, spec_stage: 2, charge: 2, polarity: +, File: 171104HKETCTN_SCXF3.wiff
F3	128	AAAS_HUMAN	Aladin OS=Homo sapiens GN=AAAS PE=1 SV=1	82	60392	3	3	1	1	1378	3152	1	1	1	612.316	1222.62	2	1222.61	0.0114	2	12	0	35.07	29	39	0.0026	CSLGLFPPPPP	M	C	P	R	Acetyl (Protein N-term)	2.00000000000.0			spec_id: 1.1.3440.2, sample: 1, period: 1, cycle: 3440, experiment: 2, file_path: D:\Users\massUser\Documents\JobRequest\ResultFiles\20180510\20180510153954130187^10.242.16.21^peio0105@gmail.com\ManualInputFile\171104HKETCTN_SCXF3.wiff, spec_rt: 31.9505, spec_prec: 612.3158, spec_stage: 2, charge: 2, polarity: +, File: 171104HKETCTN_SCXF3.wiff
F3	128	AAAS_HUMAN	Aladin OS=Homo sapiens GN=AAAS PE=1 SV=1	82	60392	3	3	1	1	1379	3142	1	1	1	612.317	1222.62	2	1222.61	0.0132	2	12	0	55.2	35	39	0.0001	CSLGLFPPPPP	M	C	P	R	Acetyl (Protein N-term)	2.00000000000.0			spec_id: 1.1.3421.3, sample: 1, period: 1, cycle: 3421, experiment: 3, file_path: D:\Users\massUser\Documents\JobRequest\ResultFiles\20180510\20180510153954130187^10.242.16.21^peio0105@gmail.com\ManualInputFile\171104HKETCTN_SCXF3.wiff, spec_rt: 31.7240, spec_prec: 612.3167, spec_stage: 2, charge: 2, polarity: +, File: 171104HKETCTN_SCXF3.wiff
F3	128	AAAS_HUMAN	Aladin OS=Homo sapiens GN=AAAS PE=1 SV=1	82	60392	3	3	1	1	1380	3124	1	1	1	612.317	1222.62	2	1222.61	0.0132	2	12	0	57.54	34	39	3.9e-05	CSLGLFPPPPP	M	C	P	R	Acetyl (Protein N-term)	2.00000000000.0			spec_id: 1.1.3412.2, sample: 1, period: 1, cycle: 3412, experiment: 2, file_path: D:\Users\massUser\Documents\JobRequest\ResultFiles\20180510\20180510153954130187^10.242.16.21^peio0105@gmail.com\ManualInputFile\171104HKETCTN_SCXF3.wiff, spec_rt: 31.4964, spec_prec: 612.3167, spec_stage: 2, charge: 2, polarity: +, File: 171104HKETCTN_SCXF3.wiff
F3	129	KINH_HUMAN	Kinesin-1 heavy chain OS=Homo sapiens GN=KIF5B PE=1 SV=1	82	110358	3	3	3	3	430	2160	1	1	1	474.214	946.413	2	946.407	0.0061	2	9	0	33.45	27	33	0.002	ADLAECNI	M	A	I	K	Acetyl (Protein N-term)	2.00000000.0			spec_id: 1.1.3175.2, sample: 1, period: 1, cycle: 3175, experiment: 2, file_path: D:\Users\massUser\Documents\JobRequest\ResultFiles\20180510\20180510153954130187^10.242.16.21^peio0105@gmail.com\ManualInputFile\171104HKETCTN_SCXF3.wiff, spec_rt: 26.2258, spec_prec: 474.2136, spec_stage: 2, charge: 2, polarity: +, File: 171104HKETCTN_SCXF3.wiff
F3	129	KINH_HUMAN	Kinesin-1 heavy chain OS=Homo sapiens GN=KIF5B PE=1 SV=1	82	110358	3	3	3	3	816	872	1	1	1	538.265	1074.51	2	1074.5	0.0133	2	10	1	50.27	32	38	0.00016	ADLAECNIK	M	A	K	V	Acetyl (Protein N-term)	2.000000000.0			spec_id: 1.1.2987.6, sample: 1, period: 1, cycle: 2987, experiment: 6, file_path: D:\Users\massUser\Documents\JobRequest\ResultFiles\20180510\20180510153954130187^10.242.16.21^peio0105@gmail.com\ManualInputFile\171104HKETCTN_SCXF3.wiff, spec_rt: 21.6797, spec_prec: 538.2647, spec_stage: 2, charge: 2, polarity: +, File: 171104HKETCTN_SCXF3.wiff
F3	129	KINH_HUMAN	Kinesin-1 heavy chain OS=Homo sapiens GN=KIF5B PE=1 SV=1	82	110358	3	3	3	3	2265	1331	1	1	1	741.339	1480.66	2	1480.64	0.028	2	13	2	53.33	23	36	1e-05	ADLAECNIKVMC	M	A	C	R	Oxidation (M); Acetyl (Protein N-term)	2.000000000010.0			spec_id: 1.1.3061.5, sample: 1, period: 1, cycle: 3061, experiment: 5, file_path: D:\Users\massUser\Documents\JobRequest\ResultFiles\20180510\20180510153954130187^10.242.16.21^peio0105@gmail.com\ManualInputFile\171104HKETCTN_SCXF3.wiff, spec_rt: 23.4611, spec_prec: 741.3393, spec_stage: 2, charge: 2, polarity: +, File: 171104HKETCTN_SCXF3.wiff
F3	130	SPF45_HUMAN	Splicing factor 45 OS=Homo sapiens GN=RBM17 PE=1 SV=1	82	45162	1	1	1	1	2524	2166	1	1	1	785.869	1569.72	2	1569.7	0.0196	2	15	1	82.38	26	36	2.1e-08	SLYDDLGVETSDSK	M	S	K	T	Acetyl (Protein N-term)	2.00000000000000.0			spec_id: 1.1.3176.7, sample: 1, period: 1, cycle: 3176, experiment: 7, file_path: D:\Users\massUser\Documents\JobRequest\ResultFiles\20180510\20180510153954130187^10.242.16.21^peio0105@gmail.com\ManualInputFile\171104HKETCTN_SCXF3.wiff, spec_rt: 26.2468, spec_prec: 785.8694, spec_stage: 2, charge: 2, polarity: +, File: 171104HKETCTN_SCXF3.wiff
F3	131	RFA3_HUMAN	Replication protein A 14 kDa subunit OS=Homo sapiens GN=RPA3 PE=1 SV=1	82	13674	4	4	2	2	677	1543	1	1	1	517.746	1033.48	2	1033.46	0.0194	2	9	1	46.09	23	36	4.8e-05	VDMMDLPR	M	V	R	S	Oxidation (M); Acetyl (Protein N-term)	2.00100000.0			spec_id: 1.1.3092.2, sample: 1, period: 1, cycle: 3092, experiment: 2, file_path: D:\Users\massUser\Documents\JobRequest\ResultFiles\20180510\20180510153954130187^10.242.16.21^peio0105@gmail.com\ManualInputFile\171104HKETCTN_SCXF3.wiff, spec_rt: 24.2009, spec_prec: 517.7456, spec_stage: 2, charge: 2, polarity: +, File: 171104HKETCTN_SCXF3.wiff
F3	131	RFA3_HUMAN	Replication protein A 14 kDa subunit OS=Homo sapiens GN=RPA3 PE=1 SV=1	82	13674	4	4	2	2	1004	1378	1	1	1	561.251	1120.49	2	1120.49	-0.0024	2	10	2	40.7	28	34	0.0005	VDMMDLPRS	M	V	S	R	Oxidation (M); Acetyl (Protein N-term)	2.001000000.0			spec_id: 1.1.3071.3, sample: 1, period: 1, cycle: 3071, experiment: 3, file_path: D:\Users\massUser\Documents\JobRequest\ResultFiles\20180510\20180510153954130187^10.242.16.21^peio0105@gmail.com\ManualInputFile\171104HKETCTN_SCXF3.wiff, spec_rt: 23.6916, spec_prec: 561.2507, spec_stage: 2, charge: 2, polarity: +, File: 171104HKETCTN_SCXF3.wiff
F3	131	RFA3_HUMAN	Replication protein A 14 kDa subunit OS=Homo sapiens GN=RPA3 PE=1 SV=1	82	13674	4	4	2	2	1005	1544	1	1	1	561.256	1120.5	2	1120.49	0.0074	2	10	2	44.68	29	36	0.00024	VDMMDLPRS	M	V	S	R	Oxidation (M); Acetyl (Protein N-term)	2.000100000.0			spec_id: 1.1.3092.3, sample: 1, period: 1, cycle: 3092, experiment: 3, file_path: D:\Users\massUser\Documents\JobRequest\ResultFiles\20180510\20180510153954130187^10.242.16.21^peio0105@gmail.com\ManualInputFile\171104HKETCTN_SCXF3.wiff, spec_rt: 24.2026, spec_prec: 561.2556, spec_stage: 2, charge: 2, polarity: +, File: 171104HKETCTN_SCXF3.wiff
F3	131	RFA3_HUMAN	Replication protein A 14 kDa subunit OS=Homo sapiens GN=RPA3 PE=1 SV=1	82	13674	4	4	2	2	1069	650	1	1	1	569.255	1136.5	2	1136.48	0.0113	2	10	2	34.63	32	35	0.0048	VDMMDLPRS	M	V	S	R	2 Oxidation (M); Acetyl (Protein N-term)	2.001100000.0			spec_id: 1.1.2951.6, sample: 1, period: 1, cycle: 2951, experiment: 6, file_path: D:\Users\massUser\Documents\JobRequest\ResultFiles\20180510\20180510153954130187^10.242.16.21^peio0105@gmail.com\ManualInputFile\171104HKETCTN_SCXF3.wiff, spec_rt: 20.8246, spec_prec: 569.2550, spec_stage: 2, charge: 2, polarity: +, File: 171104HKETCTN_SCXF3.wiff
F3	132	MTAP_HUMAN	S-methyl-5~-thioadenosine phosphorylase OS=Homo sapiens GN=MTAP PE=1 SV=2	82	31729	1	1	1	1	534	53	1	1	1	489.764	977.513	2	977.503	0.0103	2	11	1	82.03	38	39	3.6e-07	ASGTTTTAVK	M	A	K	I	Acetyl (Protein N-term)	2.0000000000.0			spec_id: 1.1.2778.3, sample: 1, period: 1, cycle: 2778, experiment: 3, file_path: D:\Users\massUser\Documents\JobRequest\ResultFiles\20180510\20180510153954130187^10.242.16.21^peio0105@gmail.com\ManualInputFile\171104HKETCTN_SCXF3.wiff, spec_rt: 17.0204, spec_prec: 489.7639, spec_stage: 2, charge: 2, polarity: +, File: 171104HKETCTN_SCXF3.wiff
F3	133	RPB9_HUMAN	DNA-directed RNA polymerase II subunit RPB9 OS=Homo sapiens GN=POLR2I PE=1 SV=1	82	15027	1	1	1	1	2833	1983	1	1	1	863.405	1724.79	2	1724.77	0.0231	1	15	1	82	25	37	2e-08	MEPDGTYEPGFVGIR	-	M	R	F	Oxidation (M); Acetyl (Protein N-term)	2.100000000000000.0			spec_id: 1.1.3151.10, sample: 1, period: 1, cycle: 3151, experiment: 10, file_path: D:\Users\massUser\Documents\JobRequest\ResultFiles\20180510\20180510153954130187^10.242.16.21^peio0105@gmail.com\ManualInputFile\171104HKETCTN_SCXF3.wiff, spec_rt: 25.6360, spec_prec: 863.4046, spec_stage: 2, charge: 2, polarity: +, File: 171104HKETCTN_SCXF3.wiff
F3	134	DCTP1_HUMAN	dCTP pyrophosphatase 1 OS=Homo sapiens GN=DCTPP1 PE=1 SV=1	82	18783	1	1	1	1	2998	581	1	1	1	929.935	1857.86	2	1857.83	0.0218	2	21	2	81.66	25	36	2.2e-08	SVAGGEIRGDTGGEDTAAPG	M	S	G	R	Acetyl (Protein N-term)	2.00000000000000000000.0			spec_id: 1.1.2938.4, sample: 1, period: 1, cycle: 2938, experiment: 4, file_path: D:\Users\massUser\Documents\JobRequest\ResultFiles\20180510\20180510153954130187^10.242.16.21^peio0105@gmail.com\ManualInputFile\171104HKETCTN_SCXF3.wiff, spec_rt: 20.5391, spec_prec: 929.9352, spec_stage: 2, charge: 2, polarity: +, File: 171104HKETCTN_SCXF3.wiff
F3	135	E41L2_HUMAN	Band 4.1-like protein 2 OS=Homo sapiens GN=EPB41L2 PE=1 SV=1	82	113032	1	1	1	1	1208	551	1	1	1	589.304	1176.59	2	1176.59	0.006	2	12	1	81.58		39	5.3e-07	TTEVGSVSEVK	M	T	K	K	Acetyl (Protein N-term)	2.00000000000.0			spec_id: 1.1.2932.6, sample: 1, period: 1, cycle: 2932, experiment: 6, file_path: D:\Users\massUser\Documents\JobRequest\ResultFiles\20180510\20180510153954130187^10.242.16.21^peio0105@gmail.com\ManualInputFile\171104HKETCTN_SCXF3.wiff, spec_rt: 20.3929, spec_prec: 589.3040, spec_stage: 2, charge: 2, polarity: +, File: 171104HKETCTN_SCXF3.wiff
F3	136	T2EA_HUMAN	General transcription factor IIE subunit 1 OS=Homo sapiens GN=GTF2E1 PE=1 SV=2	81	49763	2	2	1	1	2261	2632	1	1	1	740.899	1479.78	2	1479.78	0.0018	2	15	1	28.74	22	38	0.002	ADPDVLTEVPAALK	M	A	K	R	Acetyl (Protein N-term)	2.00000000000000.0			spec_id: 1.1.3260.5, sample: 1, period: 1, cycle: 3260, experiment: 5, file_path: D:\Users\massUser\Documents\JobRequest\ResultFiles\20180510\20180510153954130187^10.242.16.21^peio0105@gmail.com\ManualInputFile\171104HKETCTN_SCXF3.wiff, spec_rt: 28.2682, spec_prec: 740.8992, spec_stage: 2, charge: 2, polarity: +, File: 171104HKETCTN_SCXF3.wiff
F3	136	T2EA_HUMAN	General transcription factor IIE subunit 1 OS=Homo sapiens GN=GTF2E1 PE=1 SV=2	81	49763	2	2	1	1	2262	2618	1	1	1	740.899	1479.78	2	1479.78	0.0018	2	15	1	75.93	25	38	7.6e-08	ADPDVLTEVPAALK	M	A	K	R	Acetyl (Protein N-term)	2.00000000000000.0			spec_id: 1.1.3258.3, sample: 1, period: 1, cycle: 3258, experiment: 3, file_path: D:\Users\massUser\Documents\JobRequest\ResultFiles\20180510\20180510153954130187^10.242.16.21^peio0105@gmail.com\ManualInputFile\171104HKETCTN_SCXF3.wiff, spec_rt: 28.2159, spec_prec: 740.8992, spec_stage: 2, charge: 2, polarity: +, File: 171104HKETCTN_SCXF3.wiff
F3	137	DREB_HUMAN	Drebrin OS=Homo sapiens GN=DBN1 PE=1 SV=4	81	71842	1	1	1	1	102	766	1	1	1	402.191	802.368	2	802.361	0.0073	2	9	0	81.13	29	34	5.6e-08	AGVSFSGH	M	A	H	R	Acetyl (Protein N-term)	2.00000000.0			spec_id: 1.1.2968.2, sample: 1, period: 1, cycle: 2968, experiment: 2, file_path: D:\Users\massUser\Documents\JobRequest\ResultFiles\20180510\20180510153954130187^10.242.16.21^peio0105@gmail.com\ManualInputFile\171104HKETCTN_SCXF3.wiff, spec_rt: 21.2332, spec_prec: 402.1914, spec_stage: 2, charge: 2, polarity: +, File: 171104HKETCTN_SCXF3.wiff
F3	138	SYYC_HUMAN	Tyrosine--tRNA ligase, cytoplasmic OS=Homo sapiens GN=YARS PE=1 SV=4	81	59448	3	3	3	3	177	127	1	1	1	422.175	842.335	2	842.329	0.0053	2	9	0	38.46		27	0.00073	GDAPSPEE	M	G	E	K	Acetyl (Protein N-term)	2.00000000.0			spec_id: 1.1.2820.3, sample: 1, period: 1, cycle: 2820, experiment: 3, file_path: D:\Users\massUser\Documents\JobRequest\ResultFiles\20180510\20180510153954130187^10.242.16.21^peio0105@gmail.com\ManualInputFile\171104HKETCTN_SCXF3.wiff, spec_rt: 17.8192, spec_prec: 422.1746, spec_stage: 2, charge: 2, polarity: +, File: 171104HKETCTN_SCXF3.wiff
F3	138	SYYC_HUMAN	Tyrosine--tRNA ligase, cytoplasmic OS=Homo sapiens GN=YARS PE=1 SV=4	81	59448	3	3	3	3	508	38	1	1	1	486.223	970.43	2	970.424	0.0061	2	10	1	52.21		33	0.00012	GDAPSPEEK	M	G	K	L	Acetyl (Protein N-term)	2.000000000.0			spec_id: 1.1.2765.2, sample: 1, period: 1, cycle: 2765, experiment: 2, file_path: D:\Users\massUser\Documents\JobRequest\ResultFiles\20180510\20180510153954130187^10.242.16.21^peio0105@gmail.com\ManualInputFile\171104HKETCTN_SCXF3.wiff, spec_rt: 16.8383, spec_prec: 486.2225, spec_stage: 2, charge: 2, polarity: +, File: 171104HKETCTN_SCXF3.wiff
F3	138	SYYC_HUMAN	Tyrosine--tRNA ligase, cytoplasmic OS=Homo sapiens GN=YARS PE=1 SV=4	81	59448	3	3	3	3	557	165	1	1	1	495.692	989.369	2	989.365	0.0039	1	9	0	46.61		25	6.2e-05	MGDAPSPEE	-	M	E	K	Oxidation (M); Acetyl (Protein N-term)	2.100000000.0			spec_id: 1.1.2833.2, sample: 1, period: 1, cycle: 2833, experiment: 2, file_path: D:\Users\massUser\Documents\JobRequest\ResultFiles\20180510\20180510153954130187^10.242.16.21^peio0105@gmail.com\ManualInputFile\171104HKETCTN_SCXF3.wiff, spec_rt: 18.1291, spec_prec: 495.6916, spec_stage: 2, charge: 2, polarity: +, File: 171104HKETCTN_SCXF3.wiff
F3	139	IMA1_HUMAN	Importin subunit alpha-1 OS=Homo sapiens GN=KPNA2 PE=1 SV=1	80	58168	1	1	1	1	1581	16	1	1	1	644.303	1286.59	2	1286.59	0.0066	2	13	1	80.34		35	3.1e-07	STNENANTPAAR	M	S	R	L	Acetyl (Protein N-term)	2.000000000000.0			spec_id: 1.1.2750.2, sample: 1, period: 1, cycle: 2750, experiment: 2, file_path: D:\Users\massUser\Documents\JobRequest\ResultFiles\20180510\20180510153954130187^10.242.16.21^peio0105@gmail.com\ManualInputFile\171104HKETCTN_SCXF3.wiff, spec_rt: 16.5463, spec_prec: 644.3031, spec_stage: 2, charge: 2, polarity: +, File: 171104HKETCTN_SCXF3.wiff
F3	140	MYL6_HUMAN	Myosin light polypeptide 6 OS=Homo sapiens GN=MYL6 PE=1 SV=2	80	17090	1	1	1	1	2428	1392	1	1	1	766.822	1531.63	2	1531.61	0.0168	2	13	1	79.93		30	1e-07	CDFTEDQTAEFK	M	C	K	E	Acetyl (Protein N-term)	2.000000000000.0			spec_id: 1.1.3072.9, sample: 1, period: 1, cycle: 3072, experiment: 9, file_path: D:\Users\massUser\Documents\JobRequest\ResultFiles\20180510\20180510153954130187^10.242.16.21^peio0105@gmail.com\ManualInputFile\171104HKETCTN_SCXF3.wiff, spec_rt: 23.7259, spec_prec: 766.8225, spec_stage: 2, charge: 2, polarity: +, File: 171104HKETCTN_SCXF3.wiff
F3	141	AL9A1_HUMAN	4-trimethylaminobutyraldehyde dehydrogenase OS=Homo sapiens GN=ALDH9A1 PE=1 SV=3	80	54679	2	2	2	2	2164	2808	1	1	1	727.87	1453.73	2	1453.71	0.0171	2	14	0	34.36	22	38	0.0006	STGTFVVSQPLNY	M	S	Y	R	Acetyl (Protein N-term)	2.0000000000000.0			spec_id: 1.1.3293.5, sample: 1, period: 1, cycle: 3293, experiment: 5, file_path: D:\Users\massUser\Documents\JobRequest\ResultFiles\20180510\20180510153954130187^10.242.16.21^peio0105@gmail.com\ManualInputFile\171104HKETCTN_SCXF3.wiff, spec_rt: 29.0353, spec_prec: 727.8703, spec_stage: 2, charge: 2, polarity: +, File: 171104HKETCTN_SCXF3.wiff
F3	141	AL9A1_HUMAN	4-trimethylaminobutyraldehyde dehydrogenase OS=Homo sapiens GN=ALDH9A1 PE=1 SV=3	80	54679	2	2	2	2	2601	1981	1	1	1	805.921	1609.83	2	1609.81	0.0166	2	15	1	75.53	38	38	1.6e-06	STGTFVVSQPLNYR	M	S	R	G	Acetyl (Protein N-term)	2.00000000000000.0			spec_id: 1.1.3151.8, sample: 1, period: 1, cycle: 3151, experiment: 8, file_path: D:\Users\massUser\Documents\JobRequest\ResultFiles\20180510\20180510153954130187^10.242.16.21^peio0105@gmail.com\ManualInputFile\171104HKETCTN_SCXF3.wiff, spec_rt: 25.6327, spec_prec: 805.9206, spec_stage: 2, charge: 2, polarity: +, File: 171104HKETCTN_SCXF3.wiff
F3	142	SART3_HUMAN	Squamous cell carcinoma antigen recognized by T-cells 3 OS=Homo sapiens GN=SART3 PE=1 SV=1	80	110721	2	2	2	2	2303	381	1	1	1	746.83	1491.65	2	1491.62	0.0248	2	16	0	26.61	22	34	0.0032	ATAAETSASEPEAES	M	A	S	K	Acetyl (Protein N-term)	2.000000000000000.0			spec_id: 1.1.2888.3, sample: 1, period: 1, cycle: 2888, experiment: 3, file_path: D:\Users\massUser\Documents\JobRequest\ResultFiles\20180510\20180510153954130187^10.242.16.21^peio0105@gmail.com\ManualInputFile\171104HKETCTN_SCXF3.wiff, spec_rt: 19.4502, spec_prec: 746.8303, spec_stage: 2, charge: 2, polarity: +, File: 171104HKETCTN_SCXF3.wiff
F3	142	SART3_HUMAN	Squamous cell carcinoma antigen recognized by T-cells 3 OS=Homo sapiens GN=SART3 PE=1 SV=1	80	110721	2	2	2	2	2627	180	1	1	1	810.87	1619.72	2	1619.72	0.0089	2	17	1	79.19	30	35	1.2e-07	ATAAETSASEPEAESK	M	A	K	A	Acetyl (Protein N-term)	2.0000000000000000.0			spec_id: 1.1.2837.4, sample: 1, period: 1, cycle: 2837, experiment: 4, file_path: D:\Users\massUser\Documents\JobRequest\ResultFiles\20180510\20180510153954130187^10.242.16.21^peio0105@gmail.com\ManualInputFile\171104HKETCTN_SCXF3.wiff, spec_rt: 18.2407, spec_prec: 810.8698, spec_stage: 2, charge: 2, polarity: +, File: 171104HKETCTN_SCXF3.wiff
F3	143	UBQL2_HUMAN	Ubiquilin-2 OS=Homo sapiens GN=UBQLN2 PE=1 SV=2	79	65655	1	1	1	1	1728	92	1	1	1	663.805	1325.6	2	1325.58	0.0115	2	14	2	79.43	25	36	3.6e-08	AENGESSGPPRPS	M	A	S	R	Acetyl (Protein N-term)	2.0000000000000.0			spec_id: 1.1.2799.3, sample: 1, period: 1, cycle: 2799, experiment: 3, file_path: D:\Users\massUser\Documents\JobRequest\ResultFiles\20180510\20180510153954130187^10.242.16.21^peio0105@gmail.com\ManualInputFile\171104HKETCTN_SCXF3.wiff, spec_rt: 17.4473, spec_prec: 663.8054, spec_stage: 2, charge: 2, polarity: +, File: 171104HKETCTN_SCXF3.wiff
F3	144	SYFA_HUMAN	Phenylalanine--tRNA ligase alpha subunit OS=Homo sapiens GN=FARSA PE=1 SV=3	79	57585	1	1	1	1	798	3255	1	1	1	535.795	1069.58	2	1069.57	0.0097	2	11	0	79.34	36	38	4.8e-07	ADGQVAELLL	M	A	L	R	Acetyl (Protein N-term)	2.0000000000.0			spec_id: 1.1.3553.2, sample: 1, period: 1, cycle: 3553, experiment: 2, file_path: D:\Users\massUser\Documents\JobRequest\ResultFiles\20180510\20180510153954130187^10.242.16.21^peio0105@gmail.com\ManualInputFile\171104HKETCTN_SCXF3.wiff, spec_rt: 33.7831, spec_prec: 535.7949, spec_stage: 2, charge: 2, polarity: +, File: 171104HKETCTN_SCXF3.wiff
F3	145	HIG1A_HUMAN	HIG1 domain family member 1A, mitochondrial OS=Homo sapiens GN=HIGD1A PE=1 SV=1	79	10136	1	1	1	1	3069	1160	1	1	1	971.442	1940.87	2	1940.85	0.0207	2	19	1	78.87	25	35	4e-08	STDTGVSLPSYEEDQGSK	M	S	K	L	Acetyl (Protein N-term)	2.000000000000000000.0			spec_id: 1.1.3032.10, sample: 1, period: 1, cycle: 3032, experiment: 10, file_path: D:\Users\massUser\Documents\JobRequest\ResultFiles\20180510\20180510153954130187^10.242.16.21^peio0105@gmail.com\ManualInputFile\171104HKETCTN_SCXF3.wiff, spec_rt: 22.7772, spec_prec: 971.4420, spec_stage: 2, charge: 2, polarity: +, File: 171104HKETCTN_SCXF3.wiff
F3	146	RBX2_HUMAN	RING-box protein 2 OS=Homo sapiens GN=RNF7 PE=1 SV=1	79	13359	1	1	1	1	3147	809	1	1	1	1054.44	2106.87	2	2106.83	0.0409	2	22	0	78.7	25	28	4.2e-08	ADVEDGEETCALASHSGSSGS	M	A	S	K	Acetyl (Protein N-term)	2.000000000000000000000.0			spec_id: 1.1.2978.7, sample: 1, period: 1, cycle: 2978, experiment: 7, file_path: D:\Users\massUser\Documents\JobRequest\ResultFiles\20180510\20180510153954130187^10.242.16.21^peio0105@gmail.com\ManualInputFile\171104HKETCTN_SCXF3.wiff, spec_rt: 21.4676, spec_prec: 1054.4419, spec_stage: 2, charge: 2, polarity: +, File: 171104HKETCTN_SCXF3.wiff
F3	147	SC61G_HUMAN	Protein transport protein Sec61 subunit gamma OS=Homo sapiens GN=SEC61G PE=1 SV=1	77	7793	4	4	1	1	1855	2781	1	1	1	684.802	1367.59	2	1367.57	0.0151	1	11	0	45.27	23	34	5.7e-05	MDQVMQFVEPS	-	M	S	R	Oxidation (M); Acetyl (Protein N-term)	2.10000000000.0			spec_id: 1.1.3288.3, sample: 1, period: 1, cycle: 3288, experiment: 3, file_path: D:\Users\massUser\Documents\JobRequest\ResultFiles\20180510\20180510153954130187^10.242.16.21^peio0105@gmail.com\ManualInputFile\171104HKETCTN_SCXF3.wiff, spec_rt: 28.9153, spec_prec: 684.8017, spec_stage: 2, charge: 2, polarity: +, File: 171104HKETCTN_SCXF3.wiff
F3	147	SC61G_HUMAN	Protein transport protein Sec61 subunit gamma OS=Homo sapiens GN=SEC61G PE=1 SV=1	77	7793	4	4	1	1	1856	2830	1	1	1	684.802	1367.59	2	1367.57	0.0151	1	11	0	33.14	22	34	0.00078	MDQVMQFVEPS	-	M	S	R	Oxidation (M); Acetyl (Protein N-term)	2.00001000000.0			spec_id: 1.1.3297.3, sample: 1, period: 1, cycle: 3297, experiment: 3, file_path: D:\Users\massUser\Documents\JobRequest\ResultFiles\20180510\20180510153954130187^10.242.16.21^peio0105@gmail.com\ManualInputFile\171104HKETCTN_SCXF3.wiff, spec_rt: 29.1442, spec_prec: 684.8017, spec_stage: 2, charge: 2, polarity: +, File: 171104HKETCTN_SCXF3.wiff
F3	147	SC61G_HUMAN	Protein transport protein Sec61 subunit gamma OS=Homo sapiens GN=SEC61G PE=1 SV=1	77	7793	4	4	1	1	1915	1802	1	1	1	692.798	1383.58	2	1383.57	0.0126	1	11	0	30.8	22	32	0.0013	MDQVMQFVEPS	-	M	S	R	2 Oxidation (M); Acetyl (Protein N-term)	2.10001000000.0			spec_id: 1.1.3133.6, sample: 1, period: 1, cycle: 3133, experiment: 6, file_path: D:\Users\massUser\Documents\JobRequest\ResultFiles\20180510\20180510153954130187^10.242.16.21^peio0105@gmail.com\ManualInputFile\171104HKETCTN_SCXF3.wiff, spec_rt: 25.1864, spec_prec: 692.7979, spec_stage: 2, charge: 2, polarity: +, File: 171104HKETCTN_SCXF3.wiff
F3	147	SC61G_HUMAN	Protein transport protein Sec61 subunit gamma OS=Homo sapiens GN=SEC61G PE=1 SV=1	77	7793	4	4	1	1	1916	1897	1	1	1	692.798	1383.58	2	1383.57	0.0128	1	11	0	35.03	22	32	0.00052	MDQVMQFVEPS	-	M	S	R	2 Oxidation (M); Acetyl (Protein N-term)	2.10001000000.0			spec_id: 1.1.3142.11, sample: 1, period: 1, cycle: 3142, experiment: 11, file_path: D:\Users\massUser\Documents\JobRequest\ResultFiles\20180510\20180510153954130187^10.242.16.21^peio0105@gmail.com\ManualInputFile\171104HKETCTN_SCXF3.wiff, spec_rt: 25.4160, spec_prec: 692.7980, spec_stage: 2, charge: 2, polarity: +, File: 171104HKETCTN_SCXF3.wiff
F3	148	PABP2_HUMAN	Polyadenylate-binding protein 2 OS=Homo sapiens GN=PABPN1 PE=1 SV=3	77	32843	1	1	1	1	845	2132	1	1	1	542.778	1083.54	2	1083.53	0.0102	2	16	0	77.45	38	38	1e-06	AAAAAAAAAAGAAGG	M	A	G	R	Acetyl (Protein N-term)	2.000000000000000.0			spec_id: 1.1.3168.6, sample: 1, period: 1, cycle: 3168, experiment: 6, file_path: D:\Users\massUser\Documents\JobRequest\ResultFiles\20180510\20180510153954130187^10.242.16.21^peio0105@gmail.com\ManualInputFile\171104HKETCTN_SCXF3.wiff, spec_rt: 26.0480, spec_prec: 542.7778, spec_stage: 2, charge: 2, polarity: +, File: 171104HKETCTN_SCXF3.wiff
F3	149	CCD97_HUMAN	Coiled-coil domain-containing protein 97 OS=Homo sapiens GN=CCDC97 PE=1 SV=1	77	39265	2	2	1	1	932	1256	1	1	1	553.286	1104.56	2	1104.55	0.0088	1	11	1	56.3		40	0.00022	MEAVATATAAK	-	M	K	E	Acetyl (Protein N-term)	2.00000000000.0			spec_id: 1.1.3051.3, sample: 1, period: 1, cycle: 3051, experiment: 3, file_path: D:\Users\massUser\Documents\JobRequest\ResultFiles\20180510\20180510153954130187^10.242.16.21^peio0105@gmail.com\ManualInputFile\171104HKETCTN_SCXF3.wiff, spec_rt: 23.2053, spec_prec: 553.2859, spec_stage: 2, charge: 2, polarity: +, File: 171104HKETCTN_SCXF3.wiff
F3	149	CCD97_HUMAN	Coiled-coil domain-containing protein 97 OS=Homo sapiens GN=CCDC97 PE=1 SV=1	77	39265	2	2	1	1	1010	382	1	1	1	561.282	1120.55	2	1120.54	0.0059	1	11	1	60.63		39	6.3e-05	MEAVATATAAK	-	M	K	E	Oxidation (M); Acetyl (Protein N-term)	2.10000000000.0			spec_id: 1.1.2889.2, sample: 1, period: 1, cycle: 2889, experiment: 2, file_path: D:\Users\massUser\Documents\JobRequest\ResultFiles\20180510\20180510153954130187^10.242.16.21^peio0105@gmail.com\ManualInputFile\171104HKETCTN_SCXF3.wiff, spec_rt: 19.4655, spec_prec: 561.2819, spec_stage: 2, charge: 2, polarity: +, File: 171104HKETCTN_SCXF3.wiff
F3	150	PSF2_HUMAN	DNA replication complex GINS protein PSF2 OS=Homo sapiens GN=GINS2 PE=1 SV=1	77	21471	1	1	1	1	1560	2969	1	1	1	641.785	1281.55	2	1281.54	0.0112	1	11	0	76.93	30	34	2e-07	MDAAEVEFLAE	-	M	E	K	Oxidation (M); Acetyl (Protein N-term)	2.10000000000.0			spec_id: 1.1.3336.5, sample: 1, period: 1, cycle: 3336, experiment: 5, file_path: D:\Users\massUser\Documents\JobRequest\ResultFiles\20180510\20180510153954130187^10.242.16.21^peio0105@gmail.com\ManualInputFile\171104HKETCTN_SCXF3.wiff, spec_rt: 30.0278, spec_prec: 641.7846, spec_stage: 2, charge: 2, polarity: +, File: 171104HKETCTN_SCXF3.wiff
F3	151	BL1S2_HUMAN	Biogenesis of lysosome-related organelles complex 1 subunit 2 OS=Homo sapiens GN=BLOC1S2 PE=1 SV=1	77	16008	2	2	2	2	345	2110	1	1	1	458.244	914.473	2	914.471	0.0026	2	11	0	55.17	34	38	8.1e-05	AAAAEGVLAT	M	A	T	R	Acetyl (Protein N-term)	2.0000000000.0			spec_id: 1.1.3166.3, sample: 1, period: 1, cycle: 3166, experiment: 3, file_path: D:\Users\massUser\Documents\JobRequest\ResultFiles\20180510\20180510153954130187^10.242.16.21^peio0105@gmail.com\ManualInputFile\171104HKETCTN_SCXF3.wiff, spec_rt: 25.9938, spec_prec: 458.2440, spec_stage: 2, charge: 2, polarity: +, File: 171104HKETCTN_SCXF3.wiff
F3	151	BL1S2_HUMAN	Biogenesis of lysosome-related organelles complex 1 subunit 2 OS=Homo sapiens GN=BLOC1S2 PE=1 SV=1	77	16008	2	2	2	2	803	1443	1	1	1	536.301	1070.59	2	1070.57	0.0161	2	12	1	56.71	36	39	7.9e-05	AAAAEGVLATR	M	A	R	S	Acetyl (Protein N-term)	2.00000000000.0			spec_id: 1.1.3080.2, sample: 1, period: 1, cycle: 3080, experiment: 2, file_path: D:\Users\massUser\Documents\JobRequest\ResultFiles\20180510\20180510153954130187^10.242.16.21^peio0105@gmail.com\ManualInputFile\171104HKETCTN_SCXF3.wiff, spec_rt: 23.9081, spec_prec: 536.3013, spec_stage: 2, charge: 2, polarity: +, File: 171104HKETCTN_SCXF3.wiff
F3	152	KDM3B_HUMAN	Lysine-specific demethylase 3B OS=Homo sapiens GN=KDM3B PE=1 SV=2	76	193172	1	1	1	1	378	172	1	1	1	464.745	927.476	2	927.466	0.0097	2	11	1	76.08	33	37	4.6e-07	ADAAASPVGK	M	A	K	R	Acetyl (Protein N-term)	2.0000000000.0			spec_id: 1.1.2834.2, sample: 1, period: 1, cycle: 2834, experiment: 2, file_path: D:\Users\massUser\Documents\JobRequest\ResultFiles\20180510\20180510153954130187^10.242.16.21^peio0105@gmail.com\ManualInputFile\171104HKETCTN_SCXF3.wiff, spec_rt: 18.1560, spec_prec: 464.7452, spec_stage: 2, charge: 2, polarity: +, File: 171104HKETCTN_SCXF3.wiff
F3	153	ARP19_HUMAN	cAMP-regulated phosphoprotein 19 OS=Homo sapiens GN=ARPP19 PE=1 SV=2	76	12315	1	1	1	1	2282	451	1	1	1	744.356	1486.7	2	1486.68	0.0192	2	15	1	75.89	25	37	7.7e-08	SAEVPEAASAEEQK	M	S	K	E	Acetyl (Protein N-term)	2.00000000000000.0			spec_id: 1.1.2903.11, sample: 1, period: 1, cycle: 2903, experiment: 11, file_path: D:\Users\massUser\Documents\JobRequest\ResultFiles\20180510\20180510153954130187^10.242.16.21^peio0105@gmail.com\ManualInputFile\171104HKETCTN_SCXF3.wiff, spec_rt: 19.7715, spec_prec: 744.3562, spec_stage: 2, charge: 2, polarity: +, File: 171104HKETCTN_SCXF3.wiff
F3	154	IF2G_HUMAN	Eukaryotic translation initiation factor 2 subunit 3 OS=Homo sapiens GN=EIF2S3 PE=1 SV=3	76	51647	2	2	2	2	471	40	2	1	1	480.212	958.41	2	958.418	-0.0078	91	98	1	55.77	26	32	1.1e-05	LDDPSCPR	K	L	R	P					spec_id: 1.1.2766.3, sample: 1, period: 1, cycle: 2766, experiment: 3, file_path: D:\Users\massUser\Documents\JobRequest\ResultFiles\20180510\20180510153954130187^10.242.16.21^peio0105@gmail.com\ManualInputFile\171104HKETCTN_SCXF3.wiff, spec_rt: 16.8493, spec_prec: 480.2123, spec_stage: 2, charge: 2, polarity: +, File: 171104HKETCTN_SCXF3.wiff
F3	154	IF2G_HUMAN	Eukaryotic translation initiation factor 2 subunit 3 OS=Homo sapiens GN=EIF2S3 PE=1 SV=3	76	51647	2	2	2	2	2115	1326	1	1	1	718.367	1434.72	2	1434.71	0.0101	2	16	0	44.54	23	39	6.7e-05	AGGEAGVTLGQPHLS	M	A	S	R	Acetyl (Protein N-term)	2.000000000000000.0			spec_id: 1.1.3060.3, sample: 1, period: 1, cycle: 3060, experiment: 3, file_path: D:\Users\massUser\Documents\JobRequest\ResultFiles\20180510\20180510153954130187^10.242.16.21^peio0105@gmail.com\ManualInputFile\171104HKETCTN_SCXF3.wiff, spec_rt: 23.4335, spec_prec: 718.3675, spec_stage: 2, charge: 2, polarity: +, File: 171104HKETCTN_SCXF3.wiff
F3	155	CH033_HUMAN	UPF0488 protein C8orf33 OS=Homo sapiens GN=C8orf33 PE=1 SV=1	76	25319	1	1	1	1	3089	1746	1	1	1	663.663	1987.97	3	1987.94	0.0262	2	23	0	75.72	25	38	7.9e-08	AALGHLAGEAAAAPGPGTPCAS	M	A	S	R	Acetyl (Protein N-term)	2.0000000000000000000000.0			spec_id: 1.1.3127.5, sample: 1, period: 1, cycle: 3127, experiment: 5, file_path: D:\Users\massUser\Documents\JobRequest\ResultFiles\20180510\20180510153954130187^10.242.16.21^peio0105@gmail.com\ManualInputFile\171104HKETCTN_SCXF3.wiff, spec_rt: 25.0355, spec_prec: 663.6634, spec_stage: 2, charge: 3, polarity: +, File: 171104HKETCTN_SCXF3.wiff
F3	156	RMI2_HUMAN	RecQ-mediated genome instability protein 2 OS=Homo sapiens GN=RMI2 PE=1 SV=2	75	16026	1	1	1	1	1880	1052	1	1	1	688.338	1374.66	2	1374.65	0.0079	2	16	1	75.3	32	38	5e-07	AAAADSFSGGPAGVR	M	A	R	L	Acetyl (Protein N-term)	2.000000000000000.0			spec_id: 1.1.3020.5, sample: 1, period: 1, cycle: 3020, experiment: 5, file_path: D:\Users\massUser\Documents\JobRequest\ResultFiles\20180510\20180510153954130187^10.242.16.21^peio0105@gmail.com\ManualInputFile\171104HKETCTN_SCXF3.wiff, spec_rt: 22.4720, spec_prec: 688.3376, spec_stage: 2, charge: 2, polarity: +, File: 171104HKETCTN_SCXF3.wiff
F3	157	SYRC_HUMAN	Arginine--tRNA ligase, cytoplasmic OS=Homo sapiens GN=RARS PE=1 SV=2	75	76129	2	2	1	1	1123	2977	1	1	1	576.754	1151.49	2	1151.48	0.0096	1	10	0	49.42		34	0.00027	MDVLVSECSA	-	M	A	R	Acetyl (Protein N-term)	2.0000000000.0			spec_id: 1.1.3338.5, sample: 1, period: 1, cycle: 3338, experiment: 5, file_path: D:\Users\massUser\Documents\JobRequest\ResultFiles\20180510\20180510153954130187^10.242.16.21^peio0105@gmail.com\ManualInputFile\171104HKETCTN_SCXF3.wiff, spec_rt: 30.0738, spec_prec: 576.7540, spec_stage: 2, charge: 2, polarity: +, File: 171104HKETCTN_SCXF3.wiff
F3	157	SYRC_HUMAN	Arginine--tRNA ligase, cytoplasmic OS=Homo sapiens GN=RARS PE=1 SV=2	75	76129	2	2	1	1	1175	1658	1	1	1	584.753	1167.49	2	1167.48	0.0119	1	10	0	54.08	23	33	8.5e-06	MDVLVSECSA	-	M	A	R	Oxidation (M); Acetyl (Protein N-term)	2.1000000000.0			spec_id: 1.1.3116.4, sample: 1, period: 1, cycle: 3116, experiment: 4, file_path: D:\Users\massUser\Documents\JobRequest\ResultFiles\20180510\20180510153954130187^10.242.16.21^peio0105@gmail.com\ManualInputFile\171104HKETCTN_SCXF3.wiff, spec_rt: 24.7726, spec_prec: 584.7526, spec_stage: 2, charge: 2, polarity: +, File: 171104HKETCTN_SCXF3.wiff
F3	158	BRD2_HUMAN	Bromodomain-containing protein 2 OS=Homo sapiens GN=BRD2 PE=1 SV=2	74	88291	1	1	1	1	957	484	1	1	1	556.267	1110.52	2	1110.51	0.0063	1	9	0	74.35	32	37	5.8e-07	MLQNVTPHN	-	M	N	K	Oxidation (M); Acetyl (Protein N-term)	2.100000000.0			spec_id: 1.1.2918.2, sample: 1, period: 1, cycle: 2918, experiment: 2, file_path: D:\Users\massUser\Documents\JobRequest\ResultFiles\20180510\20180510153954130187^10.242.16.21^peio0105@gmail.com\ManualInputFile\171104HKETCTN_SCXF3.wiff, spec_rt: 20.0588, spec_prec: 556.2668, spec_stage: 2, charge: 2, polarity: +, File: 171104HKETCTN_SCXF3.wiff
F3	159	CBR1_HUMAN	Carbonyl reductase [NADPH] 1 OS=Homo sapiens GN=CBR1 PE=1 SV=3	74	30641	1	1	1	1	1484	1558	1	1	1	627.334	1252.65	2	1252.64	0.0131	2	14	0	73.89	30	38	3.7e-07	SSGIHVALVTGGN	M	S	N	K	Acetyl (Protein N-term)	2.0000000000000.0			spec_id: 1.1.3094.3, sample: 1, period: 1, cycle: 3094, experiment: 3, file_path: D:\Users\massUser\Documents\JobRequest\ResultFiles\20180510\20180510153954130187^10.242.16.21^peio0105@gmail.com\ManualInputFile\171104HKETCTN_SCXF3.wiff, spec_rt: 24.2569, spec_prec: 627.3344, spec_stage: 2, charge: 2, polarity: +, File: 171104HKETCTN_SCXF3.wiff
F3	160	SNAPN_HUMAN	SNARE-associated protein Snapin OS=Homo sapiens GN=SNAPIN PE=1 SV=1	74	14922	1	1	1	1	2571	933	1	1	1	799.404	1596.79	2	1596.77	0.0199	2	21	0	73.87	25	38	1.2e-07	AGAGSAAVSGAGTPVAGPTG	M	A	G	R	Acetyl (Protein N-term)	2.00000000000000000000.0			spec_id: 1.1.2998.7, sample: 1, period: 1, cycle: 2998, experiment: 7, file_path: D:\Users\massUser\Documents\JobRequest\ResultFiles\20180510\20180510153954130187^10.242.16.21^peio0105@gmail.com\ManualInputFile\171104HKETCTN_SCXF3.wiff, spec_rt: 21.9495, spec_prec: 799.4044, spec_stage: 2, charge: 2, polarity: +, File: 171104HKETCTN_SCXF3.wiff
F3	161	EYA4_HUMAN	Eyes absent homolog 4 OS=Homo sapiens GN=EYA4 PE=1 SV=2	74	69918	1	1	1	1	2549	267	1	1	1	790.852	1579.69	2	1579.67	0.0227	1	13	1	73.87	25	34	1.2e-07	MEDSQDLNEQSVK	-	M	K	K	Oxidation (M); Acetyl (Protein N-term)	2.1000000000000.0			spec_id: 1.1.2859.4, sample: 1, period: 1, cycle: 2859, experiment: 4, file_path: D:\Users\massUser\Documents\JobRequest\ResultFiles\20180510\20180510153954130187^10.242.16.21^peio0105@gmail.com\ManualInputFile\171104HKETCTN_SCXF3.wiff, spec_rt: 18.7767, spec_prec: 790.8522, spec_stage: 2, charge: 2, polarity: +, File: 171104HKETCTN_SCXF3.wiff
F3	162	GCN1_HUMAN	eIF-2-alpha kinase activator GCN1 OS=Homo sapiens GN=GCN1 PE=1 SV=6	74	294967	1	1	1	1	1304	630	1	1	1	602.81	1203.61	2	1203.6	0.0078	2	12	1	73.5	34	39	9.8e-07	AADTQVSETLK	M	A	K	R	Acetyl (Protein N-term)	2.00000000000.0			spec_id: 1.1.2949.6, sample: 1, period: 1, cycle: 2949, experiment: 6, file_path: D:\Users\massUser\Documents\JobRequest\ResultFiles\20180510\20180510153954130187^10.242.16.21^peio0105@gmail.com\ManualInputFile\171104HKETCTN_SCXF3.wiff, spec_rt: 20.7759, spec_prec: 602.8103, spec_stage: 2, charge: 2, polarity: +, File: 171104HKETCTN_SCXF3.wiff
F3	163	VATE1_HUMAN	V-type proton ATPase subunit E 1 OS=Homo sapiens GN=ATP6V1E1 PE=1 SV=1	72	26186	1	1	1	1	555	465	1	1	1	494.757	987.499	2	987.487	0.0122	2	10	1	72.47		39	4.2e-06	ALSDADVQK	M	A	K	Q	Acetyl (Protein N-term)	2.000000000.0			spec_id: 1.1.2910.3, sample: 1, period: 1, cycle: 2910, experiment: 3, file_path: D:\Users\massUser\Documents\JobRequest\ResultFiles\20180510\20180510153954130187^10.242.16.21^peio0105@gmail.com\ManualInputFile\171104HKETCTN_SCXF3.wiff, spec_rt: 19.8916, spec_prec: 494.7570, spec_stage: 2, charge: 2, polarity: +, File: 171104HKETCTN_SCXF3.wiff
F3	164	AAAT_HUMAN	Neutral amino acid transporter B(0) OS=Homo sapiens GN=SLC1A5 PE=1 SV=2	72	57018	2	2	1	1	654	501	1	1	1	515.243	1028.47	2	1028.46	0.0124	1	9	2	45.71		35	0.00078	MVADPPRDS	-	M	S	K	Acetyl (Protein N-term)	2.000000000.0			spec_id: 1.1.2921.4, sample: 1, period: 1, cycle: 2921, experiment: 4, file_path: D:\Users\massUser\Documents\JobRequest\ResultFiles\20180510\20180510153954130187^10.242.16.21^peio0105@gmail.com\ManualInputFile\171104HKETCTN_SCXF3.wiff, spec_rt: 20.1415, spec_prec: 515.2433, spec_stage: 2, charge: 2, polarity: +, File: 171104HKETCTN_SCXF3.wiff
F3	164	AAAT_HUMAN	Neutral amino acid transporter B(0) OS=Homo sapiens GN=SLC1A5 PE=1 SV=2	72	57018	2	2	1	1	709	117	1	1	1	523.237	1044.46	2	1044.45	0.0044	1	9	2	56.25	25	33	7.4e-06	MVADPPRDS	-	M	S	K	Oxidation (M); Acetyl (Protein N-term)	2.100000000.0			spec_id: 1.1.2815.2, sample: 1, period: 1, cycle: 2815, experiment: 2, file_path: D:\Users\massUser\Documents\JobRequest\ResultFiles\20180510\20180510153954130187^10.242.16.21^peio0105@gmail.com\ManualInputFile\171104HKETCTN_SCXF3.wiff, spec_rt: 17.7017, spec_prec: 523.2368, spec_stage: 2, charge: 2, polarity: +, File: 171104HKETCTN_SCXF3.wiff
F3	165	AK1A1_HUMAN	Alcohol dehydrogenase [NADP(+)] OS=Homo sapiens GN=AKR1A1 PE=1 SV=3	72	36892	1	1	1	1	1277	1444	1	1	1	599.802	1197.59	2	1197.58	0.0088	2	12	0	71.84	29	38	4.7e-07	AASCVLLHTGQ	M	A	Q	K	Acetyl (Protein N-term)	2.00000000000.0			spec_id: 1.1.3080.3, sample: 1, period: 1, cycle: 3080, experiment: 3, file_path: D:\Users\massUser\Documents\JobRequest\ResultFiles\20180510\20180510153954130187^10.242.16.21^peio0105@gmail.com\ManualInputFile\171104HKETCTN_SCXF3.wiff, spec_rt: 23.9098, spec_prec: 599.8023, spec_stage: 2, charge: 2, polarity: +, File: 171104HKETCTN_SCXF3.wiff
F3	166	LSM5_HUMAN	U6 snRNA-associated Sm-like protein LSm5 OS=Homo sapiens GN=LSM5 PE=1 SV=3	72	9988	1	1	1	1	3108	2965	1	1	1	1019.06	2036.11	2	2036.08	0.0277	2	20	1	71.59	25	35	1.9e-07	AANATTNPSQLLPLELVDK	M	A	K	C	Acetyl (Protein N-term)	2.0000000000000000000.0			spec_id: 1.1.3335.7, sample: 1, period: 1, cycle: 3335, experiment: 7, file_path: D:\Users\massUser\Documents\JobRequest\ResultFiles\20180510\20180510153954130187^10.242.16.21^peio0105@gmail.com\ManualInputFile\171104HKETCTN_SCXF3.wiff, spec_rt: 30.0068, spec_prec: 1019.0606, spec_stage: 2, charge: 2, polarity: +, File: 171104HKETCTN_SCXF3.wiff
F3	167	ROA3_HUMAN	Heterogeneous nuclear ribonucleoprotein A3 OS=Homo sapiens GN=HNRNPA3 PE=1 SV=2	72	39799	3	3	1	1	289	712	1	1	1	448.734	895.453	2	895.447	0.0057	1	8	2	45.28	34	37	0.00071	MEVKPPPG	-	M	G	R	Acetyl (Protein N-term)	2.00000000.0			spec_id: 1.1.2959.5, sample: 1, period: 1, cycle: 2959, experiment: 5, file_path: D:\Users\massUser\Documents\JobRequest\ResultFiles\20180510\20180510153954130187^10.242.16.21^peio0105@gmail.com\ManualInputFile\171104HKETCTN_SCXF3.wiff, spec_rt: 21.0226, spec_prec: 448.7338, spec_stage: 2, charge: 2, polarity: +, File: 171104HKETCTN_SCXF3.wiff
F3	167	ROA3_HUMAN	Heterogeneous nuclear ribonucleoprotein A3 OS=Homo sapiens GN=HNRNPA3 PE=1 SV=2	72	39799	3	3	1	1	329	199	1	1	1	456.731	911.447	2	911.442	0.0048	1	8	2	46.23	32	36	0.00039	MEVKPPPG	-	M	G	R	Oxidation (M); Acetyl (Protein N-term)	2.10000000.0			spec_id: 1.1.2845.2, sample: 1, period: 1, cycle: 2845, experiment: 2, file_path: D:\Users\massUser\Documents\JobRequest\ResultFiles\20180510\20180510153954130187^10.242.16.21^peio0105@gmail.com\ManualInputFile\171104HKETCTN_SCXF3.wiff, spec_rt: 18.4219, spec_prec: 456.7308, spec_stage: 2, charge: 2, polarity: +, File: 171104HKETCTN_SCXF3.wiff
F3	167	ROA3_HUMAN	Heterogeneous nuclear ribonucleoprotein A3 OS=Homo sapiens GN=HNRNPA3 PE=1 SV=2	72	39799	3	3	1	1	330	176	1	1	1	456.731	911.447	2	911.442	0.0048	1	8	2	47.36	35	36	0.00054	MEVKPPPG	-	M	G	R	Oxidation (M); Acetyl (Protein N-term)	2.10000000.0			spec_id: 1.1.2836.2, sample: 1, period: 1, cycle: 2836, experiment: 2, file_path: D:\Users\massUser\Documents\JobRequest\ResultFiles\20180510\20180510153954130187^10.242.16.21^peio0105@gmail.com\ManualInputFile\171104HKETCTN_SCXF3.wiff, spec_rt: 18.2084, spec_prec: 456.7308, spec_stage: 2, charge: 2, polarity: +, File: 171104HKETCTN_SCXF3.wiff
F3	168	LGUL_HUMAN	Lactoylglutathione lyase OS=Homo sapiens GN=GLO1 PE=1 SV=4	72	20992	2	2	1	1	3284	1282	1	1	1	935.091	2802.25	3	2802.2	0.0546	2	28	1	37.28	22	33	0.00032	AEPQPPSGGLTDEAALSCCSDADPSTK	M	A	K	D	Acetyl (Protein N-term)	2.000000000000000000000000000.0			spec_id: 1.1.3053.11, sample: 1, period: 1, cycle: 3053, experiment: 11, file_path: D:\Users\massUser\Documents\JobRequest\ResultFiles\20180510\20180510153954130187^10.242.16.21^peio0105@gmail.com\ManualInputFile\171104HKETCTN_SCXF3.wiff, spec_rt: 23.2675, spec_prec: 935.0908, spec_stage: 2, charge: 3, polarity: +, File: 171104HKETCTN_SCXF3.wiff
F3	168	LGUL_HUMAN	Lactoylglutathione lyase OS=Homo sapiens GN=GLO1 PE=1 SV=4	72	20992	2	2	1	1	3285	1341	1	1	1	935.091	2802.25	3	2802.2	0.0546	2	28	1	57.24	24	33	4.3e-06	AEPQPPSGGLTDEAALSCCSDADPSTK	M	A	K	D	Acetyl (Protein N-term)	2.000000000000000000000000000.0			spec_id: 1.1.3062.10, sample: 1, period: 1, cycle: 3062, experiment: 10, file_path: D:\Users\massUser\Documents\JobRequest\ResultFiles\20180510\20180510153954130187^10.242.16.21^peio0105@gmail.com\ManualInputFile\171104HKETCTN_SCXF3.wiff, spec_rt: 23.4870, spec_prec: 935.0908, spec_stage: 2, charge: 3, polarity: +, File: 171104HKETCTN_SCXF3.wiff
F3	169	ATPK_HUMAN	ATP synthase subunit f, mitochondrial OS=Homo sapiens GN=ATP5J2 PE=1 SV=3	71	11025	1	1	1	1	1813	721	1	1	1	676.854	1351.69	2	1351.68	0.0129	2	14	1	71.22	32	38	1.1e-06	ASVGECPAPVPVK	M	A	K	D	Acetyl (Protein N-term)	2.0000000000000.0			spec_id: 1.1.2961.2, sample: 1, period: 1, cycle: 2961, experiment: 2, file_path: D:\Users\massUser\Documents\JobRequest\ResultFiles\20180510\20180510153954130187^10.242.16.21^peio0105@gmail.com\ManualInputFile\171104HKETCTN_SCXF3.wiff, spec_rt: 21.0631, spec_prec: 676.8540, spec_stage: 2, charge: 2, polarity: +, File: 171104HKETCTN_SCXF3.wiff
F3	170	MIEN1_HUMAN	Migration and invasion enhancer 1 OS=Homo sapiens GN=MIEN1 PE=1 SV=1	71	12566	1	1	1	1	3226	817	1	1	1	769.052	2304.13	3	2304.09	0.046	2	24	1	71.08	25	37	2.2e-07	SGEPGQTSVAPPPEEVEPGSGVR	M	S	R	I	Acetyl (Protein N-term)	2.00000000000000000000000.0			spec_id: 1.1.2979.9, sample: 1, period: 1, cycle: 2979, experiment: 9, file_path: D:\Users\massUser\Documents\JobRequest\ResultFiles\20180510\20180510153954130187^10.242.16.21^peio0105@gmail.com\ManualInputFile\171104HKETCTN_SCXF3.wiff, spec_rt: 21.4882, spec_prec: 769.0516, spec_stage: 2, charge: 3, polarity: +, File: 171104HKETCTN_SCXF3.wiff
F3	171	FABP5_HUMAN	Fatty acid-binding protein, epidermal OS=Homo sapiens GN=FABP5 PE=1 SV=3	71	15497	1	1	1	1	704	837	1	1	1	522.28	1042.55	2	1042.54	0.0045	2	10	1	71.07	34	39	2e-06	ATVQQLEGR	M	A	R	W	Acetyl (Protein N-term)	2.000000000.0			spec_id: 1.1.2982.3, sample: 1, period: 1, cycle: 2982, experiment: 3, file_path: D:\Users\massUser\Documents\JobRequest\ResultFiles\20180510\20180510153954130187^10.242.16.21^peio0105@gmail.com\ManualInputFile\171104HKETCTN_SCXF3.wiff, spec_rt: 21.5549, spec_prec: 522.2799, spec_stage: 2, charge: 2, polarity: +, File: 171104HKETCTN_SCXF3.wiff
F3	172	CLIC4_HUMAN	Chloride intracellular channel protein 4 OS=Homo sapiens GN=CLIC4 PE=1 SV=4	71	28982	2	2	2	2	921	1614	1	1	1	551.306	1100.6	2	1100.59	0.0081	2	11	1	58.64	24	39	3.2e-06	ALSMPLNGLK	M	A	K	E	Oxidation (M); Acetyl (Protein N-term)	2.0001000000.0			spec_id: 1.1.3108.3, sample: 1, period: 1, cycle: 3108, experiment: 3, file_path: D:\Users\massUser\Documents\JobRequest\ResultFiles\20180510\20180510153954130187^10.242.16.21^peio0105@gmail.com\ManualInputFile\171104HKETCTN_SCXF3.wiff, spec_rt: 24.5891, spec_prec: 551.3063, spec_stage: 2, charge: 2, polarity: +, File: 171104HKETCTN_SCXF3.wiff
F3	172	CLIC4_HUMAN	Chloride intracellular channel protein 4 OS=Homo sapiens GN=CLIC4 PE=1 SV=4	71	28982	2	2	2	2	2239	1711	1	1	1	737.853	1473.69	2	1473.7	-0.01	2	14	2	36.26	24	37	0.00063	ALSMPLNGLKEED	M	A	D	K	Oxidation (M); Acetyl (Protein N-term)	2.0001000000000.0			spec_id: 1.1.3123.8, sample: 1, period: 1, cycle: 3123, experiment: 8, file_path: D:\Users\massUser\Documents\JobRequest\ResultFiles\20180510\20180510153954130187^10.242.16.21^peio0105@gmail.com\ManualInputFile\171104HKETCTN_SCXF3.wiff, spec_rt: 24.9434, spec_prec: 737.8533, spec_stage: 2, charge: 2, polarity: +, File: 171104HKETCTN_SCXF3.wiff
F3	173	RS24_HUMAN	40S ribosomal protein S24 OS=Homo sapiens GN=RPS24 PE=1 SV=1	71	15413	2	2	2	2	609	401	1	1	1	504.254	1006.49	2	1006.48	0.0177	1	8	1	50.81	30	39	8.1e-05	MNDTVTIR	-	M	R	T	Oxidation (M); Acetyl (Protein N-term)	2.10000000.0			spec_id: 1.1.2897.3, sample: 1, period: 1, cycle: 2897, experiment: 3, file_path: D:\Users\massUser\Documents\JobRequest\ResultFiles\20180510\20180510153954130187^10.242.16.21^peio0105@gmail.com\ManualInputFile\171104HKETCTN_SCXF3.wiff, spec_rt: 19.6135, spec_prec: 504.2538, spec_stage: 2, charge: 2, polarity: +, File: 171104HKETCTN_SCXF3.wiff
F3	173	RS24_HUMAN	40S ribosomal protein S24 OS=Homo sapiens GN=RPS24 PE=1 SV=1	71	15413	2	2	2	2	940	554	1	1	1	554.769	1107.52	2	1107.52	0.0004	1	9	2	49.54	29	38	8.7e-05	MNDTVTIRT	-	M	T	R	Oxidation (M); Acetyl (Protein N-term)	2.100000000.0			spec_id: 1.1.2933.2, sample: 1, period: 1, cycle: 2933, experiment: 2, file_path: D:\Users\massUser\Documents\JobRequest\ResultFiles\20180510\20180510153954130187^10.242.16.21^peio0105@gmail.com\ManualInputFile\171104HKETCTN_SCXF3.wiff, spec_rt: 20.4068, spec_prec: 554.7690, spec_stage: 2, charge: 2, polarity: +, File: 171104HKETCTN_SCXF3.wiff
F3	174	NP1L4_HUMAN	Nucleosome assembly protein 1-like 4 OS=Homo sapiens GN=NAP1L4 PE=1 SV=1	70	42968	1	1	1	1	2850	1169	1	1	1	866.88	1731.74	2	1731.72	0.0225	2	18	0	70.02	24	33	2.7e-07	ADHSFSDGVPSDSVEAA	M	A	A	K	Acetyl (Protein N-term)	2.00000000000000000.0			spec_id: 1.1.3033.10, sample: 1, period: 1, cycle: 3033, experiment: 10, file_path: D:\Users\massUser\Documents\JobRequest\ResultFiles\20180510\20180510153954130187^10.242.16.21^peio0105@gmail.com\ManualInputFile\171104HKETCTN_SCXF3.wiff, spec_rt: 22.8000, spec_prec: 866.8797, spec_stage: 2, charge: 2, polarity: +, File: 171104HKETCTN_SCXF3.wiff
F3	175	YBOX3_HUMAN	Y-box-binding protein 3 OS=Homo sapiens GN=YBX3 PE=1 SV=4	70	40066	1	1	1	1	3292	1619	1	1	1	1003.83	3008.46	3	3008.41	0.053	2	32	0	69.98	24	36	2.7e-07	SEAGEATTTTTTTLPQAPTEAAAAAPQDPAP	M	S	P	K	Acetyl (Protein N-term)	2.0000000000000000000000000000000.0			spec_id: 1.1.3108.8, sample: 1, period: 1, cycle: 3108, experiment: 8, file_path: D:\Users\massUser\Documents\JobRequest\ResultFiles\20180510\20180510153954130187^10.242.16.21^peio0105@gmail.com\ManualInputFile\171104HKETCTN_SCXF3.wiff, spec_rt: 24.6024, spec_prec: 1003.8282, spec_stage: 2, charge: 3, polarity: +, File: 171104HKETCTN_SCXF3.wiff
F3	176	FLII_HUMAN	Protein flightless-1 homolog OS=Homo sapiens GN=FLII PE=1 SV=2	70	146142	2	2	1	1	933	3294	1	1	1	553.288	1104.56	2	1104.55	0.0079	1	10	0	53.53	38	40	0.00027	MEATGVLPFV	-	M	V	R	Acetyl (Protein N-term)	2.0000000000.0			spec_id: 1.1.3736.2, sample: 1, period: 1, cycle: 3736, experiment: 2, file_path: D:\Users\massUser\Documents\JobRequest\ResultFiles\20180510\20180510153954130187^10.242.16.21^peio0105@gmail.com\ManualInputFile\171104HKETCTN_SCXF3.wiff, spec_rt: 35.5869, spec_prec: 553.2875, spec_stage: 2, charge: 2, polarity: +, File: 171104HKETCTN_SCXF3.wiff
F3	176	FLII_HUMAN	Protein flightless-1 homolog OS=Homo sapiens GN=FLII PE=1 SV=2	70	146142	2	2	1	1	1011	3231	1	1	1	561.285	1120.56	2	1120.55	0.0084	1	10	0	46.74	23	39	4.1e-05	MEATGVLPFV	-	M	V	R	Oxidation (M); Acetyl (Protein N-term)	2.1000000000.0			spec_id: 1.1.3495.3, sample: 1, period: 1, cycle: 3495, experiment: 3, file_path: D:\Users\massUser\Documents\JobRequest\ResultFiles\20180510\20180510153954130187^10.242.16.21^peio0105@gmail.com\ManualInputFile\171104HKETCTN_SCXF3.wiff, spec_rt: 33.0520, spec_prec: 561.2852, spec_stage: 2, charge: 2, polarity: +, File: 171104HKETCTN_SCXF3.wiff
F3	177	LTOR4_HUMAN	Ragulator complex protein LAMTOR4 OS=Homo sapiens GN=LAMTOR4 PE=1 SV=1	70	10792	1	1	1	1	988	1361	1	1	1	559.303	1116.59	2	1116.58	0.0146	2	11	1	69.69	34	40	2.7e-06	TSALTQGLER	M	T	R	I	Acetyl (Protein N-term)	2.0000000000.0			spec_id: 1.1.3066.4, sample: 1, period: 1, cycle: 3066, experiment: 4, file_path: D:\Users\massUser\Documents\JobRequest\ResultFiles\20180510\20180510153954130187^10.242.16.21^peio0105@gmail.com\ManualInputFile\171104HKETCTN_SCXF3.wiff, spec_rt: 23.5734, spec_prec: 559.3033, spec_stage: 2, charge: 2, polarity: +, File: 171104HKETCTN_SCXF3.wiff
F3	178	MKLN1_HUMAN	Muskelin OS=Homo sapiens GN=MKLN1 PE=1 SV=2	70	85911	1	1	1	1	854	518	1	1	1	543.751	1085.49	2	1085.48	0.0067	2	13	0	69.61	24	34	3e-07	AAGGAVAAAPEC	M	A	C	R	Acetyl (Protein N-term)	2.000000000000.0			spec_id: 1.1.2924.4, sample: 1, period: 1, cycle: 2924, experiment: 4, file_path: D:\Users\massUser\Documents\JobRequest\ResultFiles\20180510\20180510153954130187^10.242.16.21^peio0105@gmail.com\ManualInputFile\171104HKETCTN_SCXF3.wiff, spec_rt: 20.2153, spec_prec: 543.7512, spec_stage: 2, charge: 2, polarity: +, File: 171104HKETCTN_SCXF3.wiff
F3	179	NIPA_HUMAN	Nuclear-interacting partner of ALK OS=Homo sapiens GN=ZC3HC1 PE=1 SV=1	69	56366	1	1	1	1	2536	1351	1	1	1	788.38	1574.75	2	1574.74	0.006	2	16	1	69.23	24	38	3.2e-07	AAPCEGQAFAVGVEK	M	A	K	N	Acetyl (Protein N-term)	2.000000000000000.0			spec_id: 1.1.3063.10, sample: 1, period: 1, cycle: 3063, experiment: 10, file_path: D:\Users\massUser\Documents\JobRequest\ResultFiles\20180510\20180510153954130187^10.242.16.21^peio0105@gmail.com\ManualInputFile\171104HKETCTN_SCXF3.wiff, spec_rt: 23.5111, spec_prec: 788.3802, spec_stage: 2, charge: 2, polarity: +, File: 171104HKETCTN_SCXF3.wiff
F3	180	NCK1_HUMAN	Cytoplasmic protein NCK1 OS=Homo sapiens GN=NCK1 PE=1 SV=1	69	43066	1	1	1	1	550	1060	1	1	1	493.282	984.549	2	984.549	0.0003	2	10	1	69.14	31	37	1.6e-06	AEEVVVVAK	M	A	K	F	Acetyl (Protein N-term)	2.000000000.0			spec_id: 1.1.3021.4, sample: 1, period: 1, cycle: 3021, experiment: 4, file_path: D:\Users\massUser\Documents\JobRequest\ResultFiles\20180510\20180510153954130187^10.242.16.21^peio0105@gmail.com\ManualInputFile\171104HKETCTN_SCXF3.wiff, spec_rt: 22.4947, spec_prec: 493.2820, spec_stage: 2, charge: 2, polarity: +, File: 171104HKETCTN_SCXF3.wiff
F3	181	EXOS7_HUMAN	Exosome complex component RRP42 OS=Homo sapiens GN=EXOSC7 PE=1 SV=3	69	32428	1	1	1	1	822	728	1	1	1	538.782	1075.55	2	1075.54	0.0098	2	11	1	68.93		40	1.2e-05	ASVTLSEAEK	M	A	K	V	Acetyl (Protein N-term)	2.0000000000.0			spec_id: 1.1.2962.2, sample: 1, period: 1, cycle: 2962, experiment: 2, file_path: D:\Users\massUser\Documents\JobRequest\ResultFiles\20180510\20180510153954130187^10.242.16.21^peio0105@gmail.com\ManualInputFile\171104HKETCTN_SCXF3.wiff, spec_rt: 21.0894, spec_prec: 538.7820, spec_stage: 2, charge: 2, polarity: +, File: 171104HKETCTN_SCXF3.wiff
F3	182	BLMH_HUMAN	Bleomycin hydrolase OS=Homo sapiens GN=BLMH PE=1 SV=1	69	53155	1	1	1	1	2465	1980	1	1	1	773.419	1544.82	2	1544.8	0.0181	2	16	2	68.9	32	38	1.9e-06	SSSGLNSEKVAALIQ	M	S	Q	K	Acetyl (Protein N-term)	2.000000000000000.0			spec_id: 1.1.3151.7, sample: 1, period: 1, cycle: 3151, experiment: 7, file_path: D:\Users\massUser\Documents\JobRequest\ResultFiles\20180510\20180510153954130187^10.242.16.21^peio0105@gmail.com\ManualInputFile\171104HKETCTN_SCXF3.wiff, spec_rt: 25.6310, spec_prec: 773.4186, spec_stage: 2, charge: 2, polarity: +, File: 171104HKETCTN_SCXF3.wiff
F3	183	H10_HUMAN	Histone H1.0 OS=Homo sapiens GN=H1F0 PE=1 SV=3	69	20850	1	1	1	1	992	9	1	1	1	559.776	1117.54	2	1117.53	0.0117	2	12	1	68.77	26	38	5.1e-07	TENSTSAPAAK	M	T	K	P	Acetyl (Protein N-term)	2.00000000000.0			spec_id: 1.1.2739.2, sample: 1, period: 1, cycle: 2739, experiment: 2, file_path: D:\Users\massUser\Documents\JobRequest\ResultFiles\20180510\20180510153954130187^10.242.16.21^peio0105@gmail.com\ManualInputFile\171104HKETCTN_SCXF3.wiff, spec_rt: 16.3723, spec_prec: 559.7757, spec_stage: 2, charge: 2, polarity: +, File: 171104HKETCTN_SCXF3.wiff
F3	184	ZN326_HUMAN	DBIRD complex subunit ZNF326 OS=Homo sapiens GN=ZNF326 PE=1 SV=2	68	65955	1	1	1	1	2474	1187	1	1	1	774.78	1547.54	2	1547.52	0.0266	1	12	0	68.1		20	1.5e-07	MDFEDDYTHSAC	-	M	C	R	Oxidation (M); Acetyl (Protein N-term)	2.100000000000.0			spec_id: 1.1.3039.3, sample: 1, period: 1, cycle: 3039, experiment: 3, file_path: D:\Users\massUser\Documents\JobRequest\ResultFiles\20180510\20180510153954130187^10.242.16.21^peio0105@gmail.com\ManualInputFile\171104HKETCTN_SCXF3.wiff, spec_rt: 22.9208, spec_prec: 774.7796, spec_stage: 2, charge: 2, polarity: +, File: 171104HKETCTN_SCXF3.wiff
F3	185	COA7_HUMAN	Cytochrome c oxidase assembly factor 7 OS=Homo sapiens GN=COA7 PE=1 SV=2	68	26433	2	2	1	1	2447	1776	1	1	1	769.357	1536.7	2	1536.68	0.0224	2	14	1	36.17	22	36	0.00041	AGMVDFQDEEQVK	M	A	K	S	Acetyl (Protein N-term)	2.0000000000000.0			spec_id: 1.1.3130.9, sample: 1, period: 1, cycle: 3130, experiment: 9, file_path: D:\Users\massUser\Documents\JobRequest\ResultFiles\20180510\20180510153954130187^10.242.16.21^peio0105@gmail.com\ManualInputFile\171104HKETCTN_SCXF3.wiff, spec_rt: 25.1167, spec_prec: 769.3568, spec_stage: 2, charge: 2, polarity: +, File: 171104HKETCTN_SCXF3.wiff
[truncated: 37,637 more rows]

## Sheet: Table S2
Table S2. Identification list of TrypN-digested HEK293T peptides.
[truncated: 98,375 more rows]

## Sheet: Table S4
Table S4. Identification list of TrypN-digested E. coli peptides.
[truncated: 12,942 more rows]

[truncated: 1 more sheets: Table S5]
